# Supplementary material for: Discovery of LLC0424 as a Potent and Selective in Vivo NSD2 PROTAC Degrader
Source: J Med Chem. 2024 Apr 30;67(9):6938–51. doi: 10.1021/acs.jmedchem.3c01765 (PMC11094793; doi:10.1021/acs.jmedchem.3c01765)
Supplement: Supplementary file 2 — jm3c01765_si_002.csv [file jm3c01765_si_002.csv]

compound	smile	2.0 ��M Degradation % (VCaP)	DC50 nM (SEM)	Dmax % (SEM)	DC50 nM (RPMI-8402)	Dmax % (RPMI-8402)
8a	O=C(N(C1CC1)CC2=CC=C(C(NC3=CC=C(C(NCCNC4=CC=CC(C(N5C6C(NC(CC6)=O)=O)=O)=C4C5=O)=O)C=C3)=O)C=C2)C7=CC(OCC(N8)=O)=C8C=C7	17
8b	O=C(N(C1CC1)CC2=CC=C(C(NC3=CC=C(C(NCCCCNC4=CC=CC(C(N5C6C(NC(CC6)=O)=O)=O)=C4C5=O)=O)C=C3)=O)C=C2)C7=CC(OCC(N8)=O)=C8C=C7	25
8c	O=C(N(C1CC1)CC2=CC=C(C(NC3=CC=C(C(NCCCCCCNC4=CC=CC(C(N5C6C(NC(CC6)=O)=O)=O)=C4C5=O)=O)C=C3)=O)C=C2)C7=CC(OCC(N8)=O)=C8C=C7	25
8d	O=C(N(C1CC1)CC2=CC=C(C(NC3=CC=C(C(NCCCCCCCCNC4=CC=CC(C(N5C6C(NC(CC6)=O)=O)=O)=C4C5=O)=O)C=C3)=O)C=C2)C7=CC(OCC(N8)=O)=C8C=C7	13
8e	O=C(N(C1CC1)CC2=CC=C(C(NC3=CC=C(C(NCCNC4=CC(C(N(C5C(NC(CC5)=O)=O)C6=O)=O)=C6C=C4)=O)C=C3)=O)C=C2)C7=CC(OCC(N8)=O)=C8C=C7	70
8f	O=C(N(C1CC1)CC2=CC=C(C(NC3=CC=C(C(NCCCNC4=CC(C(N(C5C(NC(CC5)=O)=O)C6=O)=O)=C6C=C4)=O)C=C3)=O)C=C2)C7=CC(OCC(N8)=O)=C8C=C7	94
8g	O=C(N(C1CC1)CC2=CC=C(C(NC3=CC=C(C(NCCCCNC4=CC(C(N(C5C(NC(CC5)=O)=O)C6=O)=O)=C6C=C4)=O)C=C3)=O)C=C2)C7=CC(OCC(N8)=O)=C8C=C7	92
8h	O=C(N(C1CC1)CC2=CC=C(C(NC3=CC=C(C(NCCCCCNC4=CC(C(N(C5C(NC(CC5)=O)=O)C6=O)=O)=C6C=C4)=O)C=C3)=O)C=C2)C7=CC(OCC(N8)=O)=C8C=C7	80
8i	O=C(N(C1CC1)CC2=CC=C(C(NC3=CC=C(C(NCCCCCCNC4=CC(C(N(C5C(NC(CC5)=O)=O)C6=O)=O)=C6C=C4)=O)C=C3)=O)C=C2)C7=CC(OCC(N8)=O)=C8C=C7	83
8j	O=C(N(C1CC1)CC2=CC=C(C(NC3=CC=C(C(NCCCCCCCCNC4=CC(C(N(C5C(NC(CC5)=O)=O)C6=O)=O)=C6C=C4)=O)C=C3)=O)C=C2)C7=CC(OCC(N8)=O)=C8C=C7	90
8k	O=C1N(C2C(NC(CC2)=O)=O)C(C3=C1C=CC(NC(CC4)CCN4C(C(C=C5)=CC=C5NC(C(C=C6)=CC=C6CN(C7CC7)C(C8=CC(OCC(N9)=O)=C9C=C8)=O)=O)=O)=C3)=O	48
8l(LLC0424)	O=C1N(C2C(NC(CC2)=O)=O)C(C3=C1C=CC(N4CCC(NC(C(C=C5)=CC=C5NC(C(C=C6)=CC=C6CN(C7CC7)C(C8=CC(OCC(N9)=O)=C9C=C8)=O)=O)=O)CC4)=C3)=O	95	110	>78	20	>96
8m	O=C1N(C2C(NC(CC2)=O)=O)C(C3=C1C=CC(N4CCN(CC4)C(C(C=C5)=CC=C5NC(C(C=C6)=CC=C6CN(C7CC7)C(C8=CC(OCC(N9)=O)=C9C=C8)=O)=O)=O)=C3)=O	41
8n	O=C1N(C2C(NC(CC2)=O)=O)C(C3=C1C=CC(N4CCC(CNC(C(C=C5)=CC=C5NC(C(C=C6)=CC=C6CN(C7CC7)C(C8=CC(OCC(N9)=O)=C9C=C8)=O)=O)=O)CC4)=C3)=O	74
8o	O=C1N(C2C(NC(CC2)=O)=O)C(C3=C1C=CC(N4CCC(N(C)C(C(C=C5)=CC=C5NC(C(C=C6)=CC=C6CN(C7CC7)C(C8=CC(OCC(N9)=O)=C9C=C8)=O)=O)=O)CC4)=C3)=O	89
8p	O=C1N(C2C(NC(CC2)=O)=O)C(C3=C1C=CC(N4CCC(NC(C(C=C5)=CC=C5NC(C(C=C6)=CC=C6CN(C7CC7)C(C8=CC(OCC(N9)=O)=C9C=C8)=O)=O)=O)(C)CC4)=C3)=O	30
8q	O=C1N(C2C(NC(CC2)=O)=O)C(C3=C1C=CC(N4CCCC(NC(C(C=C5)=CC=C5NC(C(C=C6)=CC=C6CN(C7CC7)C(C8=CC(OCC(N9)=O)=C9C=C8)=O)=O)=O)C4)=C3)=O	3
8lN(LLC0424N)	O=C1N(C2C(N(C)C(CC2)=O)=O)C(C3=C1C=CC(N4CCC(NC(C(C=C5)=CC=C5NC(C(C=C6)=CC=C6CN(C7CC7)C(C8=CC(OCC(N9)=O)=C9C=C8)=O)=O)=O)CC4)=C3)=O
