# Supplementary material for: Discovery of LLC0424 as a Potent and Selective in Vivo NSD2 PROTAC Degrader
Source: J Med Chem. 2024 Apr 30;67(9):6938–51. doi: 10.1021/acs.jmedchem.3c01765 (PMC11094793; doi:10.1021/acs.jmedchem.3c01765)
Supplement: Supplementary file 3 — jm3c01765_si_003.xlsx [file jm3c01765_si_003.xlsx]

## Sheet: VCaP LLC0424
Accession	Abundance Ratio (log2): (LLC0424) / (DMSO)	negative log10 p value
Q14204	0.03	0.592538
P78527	0.01	0.143178
Q13813	0.04	0.828359
O75369	-0.01	0.355297
Q15149	-0.06	1.12742
Q01082	0.05	1.5132
P35579	0.01	0.380834
P49327	0.01	0.133115
Q14980	-0.01	0.472138
Q92616	0	0.0398619
Q9UPN3	0.03	2.76832
P35580	0.01	0.0706081
P46939	-0.03	0.240903
Q9Y490	0.01	0.371162
Q09666	-0.07	1.78289
Q00610	0.08	1.28601
P10809	-0.11	0.900082
Q99996	0.02	0.816747
Q13085	0.03	0.706979
Q6P2Q9	-0.04	0.783899
Q14789	0.03	0.523152
P08238	0.01	0.724905
O75643	0	0.125491
Q9UM54	0.06	0.975766
Q86UP2	0.04	1.91948
Q5T4S7	0.01	0.192487
Q7Z6Z7	0.05	1.42689
P49792	0.01	0.0667913
P14625	0.03	1.36477
P07814	0	0.00462978
P11142	-0.04	0.583703
P42704	0.02	0.401167
P38646	0	0.0612916
O15020	0.05	1.83004
Q14008	-0.03	1.103
Q709C8	0.02	0.599229
P09874	0.02	0.227827
P12270	-0.01	0.672465
Q02880	0.02	3.26243
P46013	0	0.213832
P07900	0.05	1.4258
O43707	0.04	1.09363
Q9NU22	0.03	1.09598
Q9Y4A5	0.01	0.197673
Q9UQ35	-0.01	0.0449882
P11021	0.03	0.120762
P15924	0.04	1.05273
P13639	0.02	0.626822
Q13439	0.01	0.635663
P12814	0.06	1.16446
Q14839	-0.01	0.697118
Q5JRA6	-0.01	1.08454
Q5VYK3	0.05	0.954852
Q7Z406	-0.01	1.27435
P27816	-0.05	0.793862
P31948	-0.02	0.406858
Q08211	0.01	0.0779051
P14618	-0.01	0.0188009
Q03001	0.04	1.00801
P46940	0.02	0.39031
P33176	0.02	0.611599
P53621	0.04	1.53424
P50851	-0.01	0.706799
P21333	0.04	0.987638
Q14683	-0.02	1.38864
P27708	0	0.348297
P16615	0.03	0.988273
P05787	-0.05	0.638519
Q9Y520	0.03	0.509255
P34932	0	0.0448876
P19338	-0.08	0.504909
Q00341	-0.03	1.49138
P55072	0	0.0129601
Q9UQE7	0	0.206512
Q14690	0.04	1.2462
Q9NR09	0.02	1.31378
Q9Y4L1	0.01	0.174466
A6NHR9	0.01	0.386909
P11388	0.01	0.172633
Q04637	-0.05	1.33348
O00410	0.06	1.15849
P52272	-0.14	1.87756
Q15075	-0.01	0.0754934
Q9P2E9	-0.01	0.1256
Q00839	-0.07	0.451754
A5YKK6	-0.01	0.0499463
P30101	0	0.149639
O60841	0.05	0.983938
P06576	0.01	0.7144
Q8WUY3	0.05	0.649023
P07237	0.01	0.0757711
O94854	0	0.0414366
P60709	-0.09	0.412071
P13010	0.02	1.97735
Q93008	-0.03	1.38187
P35221	0.04	1.09917
P55265	-0.05	1.12567
Q15643	0.08	0.843002
P13667	0	0.436111
P06733	-0.03	0.0342514
Q13428	-0.11	1.04906
O60716	0	0.0534439
Q9NYU2	0.03	0.496392
Q9BQG0	-0.01	0.215728
Q9H583	0.04	0.995484
Q9Y4K1	0.05	0.887789
Q9NR30	0	0.167221
P49368	0.01	0.223631
P53396	-0.01	0.210721
Q8IWJ2	-0.02	0.684523
O15027	-0.03	1.577
P48643	-0.02	1.12183
Q14974	0.05	1.39775
Q7L014	-0.03	0.743133
P20700	-0.05	1.50222
Q14152	0.03	0.48367
Q92878	0.01	0.945431
Q86VP6	-0.02	0.0947097
P15311	0.03	0.922951
P21359	0.04	1.27228
P40939	0	0.230586
Q14966	-0.03	1.83047
Q7LBC6	0.01	0.347938
P53618	0.1	1.51044
P48634	0.05	0.632818
P22314	-0.07	0.95589
P62258	0.04	1.46902
P18206	-0.02	0.110217
P12956	-0.01	0.63842
Q02790	0.04	1.16923
P11586	-0.07	0.627909
Q13576	0	0.432187
O75533	-0.01	0.799787
Q9UHB6	-0.01	0.184009
P68104	-0.05	1.31531
Q12906	-0.01	0.539774
O43390	0.04	1.04995
P00558	0.04	0.966598
Q71U36	0.18	2.94458
Q93009	0	0.0650624
Q05639	-0.12	0.575581
P50990	-0.04	1.08354
Q12955	0.06	1.12561
P55060	-0.02	0.200682
Q9BTC0	-0.02	0.256344
Q13263	-0.05	1.05752
P78371	0.02	0.81516
P49588	0.02	0.43131
P42345	0.01	0.393901
Q02218	0.04	1.00812
P50991	0	0.0454793
P26640	-0.03	0.976265
Q63HN8	0.03	0.668337
P05023	-0.04	0.629403
Q08J23	0.03	0.616301
Q16891	-0.03	0.643885
Q9Y5S2	0.08	1.35401
Q08378	-0.02	0.735371
O95071	-0.03	0.647826
Q8WXH0	0.06	1.54081
Q13045	-0.02	0.565811
Q8WUM4	0.01	0.381525
Q92538	0.02	0.567518
Q6KC79	-0.01	0.569247
Q9Y3R5	0	0.126106
Q92841	-0.08	0.473936
Q9C0C2	-0.05	0.14457
P78347	0.09	0.845489
P05455	-0.02	0.424775
O14980	-0.04	0.962446
O60282	0.04	0.982819
P04406	-0.08	0.948885
P18583	0	0.0306002
O75874	0	0.322708
P42285	0.06	1.5155
O60506	0.11	1.8703
O75592	0.03	0.857411
P49750	0.01	0.0155546
A0AVT1	0.05	1.1187
P22102	0.09	1.4179
P46100	0	0.201667
Q12888	0.02	0.405308
P55196	0.02	1.20118
P51610	-0.03	0.976283
Q9P265	0	0.121193
Q7KZF4	-0.03	0.607626
Q13200	-0.02	0.329478
P51532	-0.04	0.960783
Q9Y4G6	0	0.407961
Q9Y6D5	0.02	0.828743
O60763	0.02	0.405066
Q29RF7	0.01	0.305762
Q9BQE3	-0.03	1.91441
P07437	-0.02	0.537939
Q7L2E3	-0.03	0.851504
O75376	0.02	0.538566
P11940	0.03	1.04308
Q12830	0	0.162502
Q99460	-0.01	0.195578
Q99832	0.04	0.616175
P29401	-0.11	1.20181
Q16531	0.01	0.713599
Q9Y618	0.01	0.073917
Q6PGP7	0.05	0.956973
Q7KZ85	0.05	2.18843
P27797	0.03	0.834255
P51659	0.01	0.370426
Q12789	-0.05	2.3907
P12277	0.03	0.512302
P16403	-0.26	0.826269
P25705	-0.06	0.425812
O00571	0.06	1.44757
Q12756	-0.02	1.81436
P68371	-0.05	0.436458
P19367	0.02	0.263291
P10412	-0.24	0.938883
P43243	-0.04	0.989072
P55786	-0.05	1.3883
Q92900	0.01	0.165748
O60701	-0.01	0.0446652
O00159	0.05	1.24097
P29144	0.1	1.73567
P23246	-0.07	0.932331
Q9Y678	0.04	0.837631
Q5UIP0	-0.04	1.14559
Q9Y5B9	0.02	0.184706
Q15029	0.08	0.76172
Q9Y4D8	0	0.0585286
P35241	0.1	1.19536
Q6PKG0	0	0.348609
Q92614	-0.01	0.304521
P13637	0.07	2.49679
P23528	-0.03	0.935864
P35606	0.04	1.43192
Q5TH69	0.06	2.05285
Q92598	0.03	0.860826
O43149	0.11	1.51095
P68366	0.08	1.12528
O43143	-0.01	0.0150637
Q9H0D6	-0.04	0.430309
O95347	0.01	1.67361
Q9ULT8	0.02	1.11451
Q12873	0	0.433979
O75153	0.01	0.193987
P41252	0.03	0.881015
Q92499	0	0.0660235
P11717	0.01	0.486795
P68032	0	0.343003
Q14203	0.03	0.73847
Q9P2J5	0.02	0.142684
P45974	0.04	0.698888
Q96N67	0.05	1.14131
Q86U86	0	0.371749
Q13435	-0.04	0.991769
Q5T5P2	0.02	0.412564
O94906	-0.02	0.785155
Q2PPJ7	-0.04	0.522917
Q9HAV4	0	0.00919171
Q9NTI5	0.01	0.0510307
Q9UBT2	0	0.282125
O14497	-0.05	2.49171
Q96AE4	-0.04	1.59998
P63010	0.05	1.78713
Q9H0A0	0.01	0.424015
Q9P2R3	0.01	0.285293
Q13367	0.02	0.805504
Q15393	-0.06	0.765676
Q9BXJ9	0.06	1.32105
Q10567	-0.02	0.0625821
P11216	-0.03	0.952935
P50395	0.03	1.39517
P11387	-0.07	0.70158
P78344	0.02	1.10281
P33991	-0.06	0.767698
P04843	-0.05	0.676408
O00567	0.02	0.635753
P07195	0.07	1.33334
O00429	-0.08	1.08046
P52948	0	0.0160144
Q8TAQ2	0	0.0311456
P24928	-0.08	2.07458
Q9H2P0	0.07	1.02862
Q8N3C0	-0.01	0.425367
Q8NI27	-0.02	1.07393
Q92945	-0.05	0.935662
P12268	0.07	2.24275
Q9Y6D6	-0.05	0.941564
Q96T58	-0.02	1.43116
P17844	-0.01	0.279659
O15523	0	0.263898
Q9BXP5	-0.04	0.951472
Q9UPQ0	0.06	1.16427
P17987	0.03	0.599412
Q92922	0.04	0.989668
P61978	-0.08	2.29435
Q9UIG0	-0.01	0.487231
Q12931	0.07	0.976008
Q06210	0.02	1.70371
P26641	-0.04	1.16479
Q13885	0.09	0.85088
O60264	0	0.0372884
Q9BVA1	-0.48	0.204687
P06748	-0.04	0.35285
Q8WYP5	0.01	0.222392
P08237	0.04	0.851419
Q14669	0.03	1.03607
P47897	0.01	0.225477
Q14160	-0.08	2.95016
Q99798	0.01	0.0669648
O43242	-0.02	0.483786
Q14978	-0.15	0.665873
P30876	-0.04	1.43635
P42356	0.07	1.17855
Q9UK61	0.03	1.47718
O60610	0.04	1.96881
P31150	0.01	0.538851
Q96ST3	0.1	1.32917
Q14689	0.03	1.23071
P40227	0.01	0.0727489
P26358	0	0.0642562
Q13310	-0.01	0.119156
P24752	-0.13	0.742537
P06744	0.02	0.279317
Q9C0C9	0	0.0944675
Q9NYF8	0.08	1.16372
O94979	0.02	0.149072
Q9Y2W1	-0.01	0.334281
P04350	0.06	0.84988
P46459	0.02	0.128525
O95602	0.02	1.2028
Q9H3S7	0.05	0.671851
Q9Y2A7	-0.01	0.488942
P27824	-0.12	1.25523
O75179	0.01	0.12268
P31040	0.07	0.507747
P35222	-0.06	1.37893
P00338	0.01	0.487912
Q99613	0.01	0.0188309
O60313	0	0.277164
Q9BUJ2	0.02	0.0278382
Q5VTR2	0	0.37735
Q14697	0.02	0.17285
Q8NE71	0	0.138565
P11047	-0.01	0.0569386
P33993	-0.04	0.198042
P54578	0.1	0.968893
P02545	0.01	0.609142
Q12768	-0.01	1.019
P23526	-0.04	0.729798
Q32MZ4	-0.06	1.35888
Q14643	0.04	1.00594
O00267	0.13	3.72547
Q96KP4	0.03	0.541988
Q86UE4	-0.08	1.04501
P60842	0.04	1.04761
Q9P2D3	0.08	1.64361
P22626	0.1	1.13038
Q9C0D5	0.02	1.31352
P16402	-0.16	0.431076
P05783	-0.07	0.840787
P40926	0	0.126448
P07942	-0.01	0.0463889
O95373	0.03	0.171779
Q9NZB2	0	0.589543
P54136	0.06	1.25742
Q13620	0.04	1.03768
O75691	0.05	1.67195
P35573	-0.01	0.0338468
Q03252	-0.03	0.823545
O75976	-0.02	0.611249
Q9BVJ6	0.01	0.145621
P49736	0.02	0.474881
P00367	-0.01	0.351671
P09651	0.06	1.93571
Q07157	0.12	1.12341
P09429	-0.06	1.03958
P51531	-0.02	0.762433
Q1KMD3	-0.05	0.861773
O94973	0	0.00973741
P39023	0	0.0291173
O14617	0.04	1.13942
Q9UKV3	-0.08	0.887183
Q5VZ89	-0.01	0.0607153
Q5JRX3	0.02	0.243753
Q9P2M7	-0.02	0.761075
P31939	0.02	0.662818
P36578	-0.02	1.93301
P63104	0	0.339684
Q13315	0.01	0.503898
Q13616	0	0.0372263
P31946	-0.03	0.162309
Q96QK1	0.03	0.934619
Q9H2G2	0.01	0.17662
Q9Y485	0.03	0.83062
O60832	0	0.106992
Q9ULU8	0.05	1.97152
P62191	-0.01	0.571455
Q15459	0.04	0.87782
P02786	-0.01	0.10779
Q13838	-0.01	0.140535
P17980	-0.06	0.961455
P20810	-0.05	0.338401
Q8TEQ6	0.09	2.41712
Q92621	0.03	1.67523
Q9NTJ3	-0.01	0.695607
Q9BQS8	0.02	0.510755
O75165	0.04	1.04636
Q14CX7	-0.04	0.54953
Q8TEM1	-0.04	0.277585
P54577	0	0.502857
Q15811	0.02	1.28435
P48735	0	0.186977
O95714	-0.03	1.4274
Q15020	-0.01	0.353722
Q9Y4W6	0.08	1.45488
P42858	0.03	1.05237
Q8IWZ3	-0.03	0.017137
Q9BW04	0.01	0.656619
P17480	0	0.25988
O60271	0.02	0.175447
P28838	0.01	0.357261
O43432	0	0.070821
Q92896	0.02	0.449061
Q8N201	0	0.0653831
P33992	-0.01	0.581283
Q9H0B6	-0.06	1.45968
Q96SI9	0	0.301942
P48147	0.03	0.476624
Q8NC51	-0.14	1.05894
Q15084	-0.13	0.634052
Q5SSJ5	-0.12	0.636895
P28331	-0.02	0.3202
Q7Z6E9	0.01	0.63597
O14795	-0.02	0.295009
P0DMV9	-0.03	1.20928
Q9Y3Z3	0.09	1.16261
Q15021	0.03	1.85126
Q14566	-0.04	0.920387
O94832	0.04	0.8402
Q9UIA9	0.02	0.407746
P41250	-0.04	2.49583
Q06124	-0.04	0.676368
Q9NVP1	-0.03	1.12325
Q92597	0.04	1.00862
Q8NCM8	-0.01	0.959135
Q9UNF1	-0.06	0.669399
O15439	0.05	0.444298
P35998	0.08	1.42651
O75534	-0.02	0.278957
Q9UHD8	-0.04	1.09858
Q9H3U1	-0.04	1.93059
Q15181	0.02	0.132394
Q8N1F7	-0.04	1.03576
A6NKT7	0.01	0.0060402
P11498	-0.02	0.38376
Q8IUD2	0.03	0.11149
Q7L576	0.03	0.84501
Q14247	-0.09	1.34869
P30622	0.01	0.445817
Q96I24	-0.03	0.904678
O00232	0.03	0.364589
Q9Y3S1	-0.02	0.678132
P12532	-0.02	0.0712016
O75694	0.05	1.26823
O75150	0.03	2.524
P49916	0.06	1.18349
Q9BZF1	0.05	0.771267
Q7Z3U7	0.03	1.3116
Q7KZI7	0.05	1.51027
O76021	-0.03	0.885485
Q8TCS8	-0.04	1.37274
Q9NZN5	0.03	1.49743
P51572	-0.08	1.91319
Q53SF7	0.07	0.842248
Q15424	-0.07	0.64085
P00505	-0.01	0.211915
Q9NSE4	0.02	0.752405
Q9BUQ8	-0.04	0.768187
Q5VZL5	0.05	1.49378
O00231	0.02	0.432835
Q01970	0.04	0.673972
Q9HC35	0.03	0.840001
P25205	0.07	0.83432
O95793	-0.04	0.988609
Q9Y3I0	-0.06	0.868396
P49915	0.02	0.671253
Q15437	0.09	1.35365
P61981	0.02	0.290256
Q96PZ0	-0.05	0.407052
Q16881	-0.03	0.15141
O43290	-0.03	1.14954
Q8NFC6	0.02	0.335747
O75475	-0.07	1.26474
P39880	0.07	1.04954
Q9Y230	0.04	0.740303
Q9UQ80	-0.05	0.832635
Q9NRY4	0.04	1.30111
Q15233	-0.18	1.88349
Q7Z4S6	0.05	1.6022
Q09161	0.2	2.00435
O95202	-0.01	0.476041
Q7Z460	0.02	1.20597
Q13136	0.07	0.84249
P35658	0	0.123517
P27348	0.01	0.0497543
Q01813	0.03	1.16427
Q9UHB9	-0.05	1.62081
P30153	0	0.383559
P55884	0.02	0.277834
Q8IX12	-0.03	1.26901
P48444	0.03	0.879038
P26583	0.08	0.927543
O95782	-0.03	1.23358
P09960	0.06	0.941746
Q5H9R7	-0.02	0.236264
Q13618	-0.04	0.471197
P47756	0.01	0.240361
Q92769	0	0.402163
Q12849	-0.06	2.31645
Q9UPU5	0.01	0.566242
P50570	0.03	2.40697
O95163	0.03	0.854014
Q93034	-0.01	0.0126275
Q69YN4	-0.06	1.09972
Q96P70	0.05	1.11471
O43175	-0.06	0.632757
Q14746	-0.03	1.40686
P15309	0.03	0.717135
P49454	0.03	1.10334
Q13509	0.11	1.19417
Q9Y2Q0	-0.03	0.557688
Q13228	-0.02	1.28466
O00507	0.07	0.737918
Q14573	0	0.165298
Q14166	0.09	1.06391
O60885	-0.03	1.97516
P62195	-0.02	0.651659
P14866	0.02	0.54602
O75146	0	0.147736
Q05086	0.02	0.429725
O14979	-0.07	0.565932
P04075	-0.03	0.466264
P58107	0.06	1.17018
P14923	-0.04	0.75863
Q14258	0.08	1.24403
P33121	-0.07	1.0088
O75083	0.02	0.293015
O14974	0.01	0.243766
P36776	0.03	0.439698
P53992	-0.02	0.0234735
P46777	-0.03	0.74746
O75122	-0.04	0.870298
Q13619	0.06	1.43064
Q12769	0.03	0.16844
Q15046	-0.01	0.389763
O00148	0.06	1.40109
Q96K76	0	0.450627
Q9UBW7	0.03	0.647362
Q9Y446	0.01	0.0183459
Q99666	-0.1	1.03255
O95613	-0.01	0.119692
O00203	-0.02	0.37414
P07910	0.01	0.427513
Q9NVI7	-0.15	1.05244
Q99459	-0.01	0.0109018
P14314	0.06	1.65789
P54920	0.08	1.24977
Q01518	-0.02	0.769204
Q9NVI1	0.05	0.913572
O75400	0.01	0.142492
Q96JB2	0.01	0.646915
Q9NTK5	-0.11	1.97733
Q5SRE5	-0.02	0.672551
Q9H9A6	-0.01	0.429479
P50416	-0.03	0.354052
P49411	-0.03	0.536482
Q15436	-0.01	0.596069
Q12905	-0.04	0.713247
O75390	-0.06	0.601852
Q9BZH6	0.07	1.27451
Q9P0K7	0.08	1.68702
Q14240	0.11	0.87578
P37837	-0.09	0.915093
Q15147	0.04	1.31184
Q15477	0	0.204061
Q9ULV0	-0.01	0.1957
P61764	0.01	0.912233
Q5T5Y3	0.01	0.128109
P43490	-0.02	0.972063
Q9NTJ5	-0.11	1.11621
O95831	0.04	1.35145
P60981	0.16	2.18832
Q93074	-0.06	1.23918
P23588	-0.23	0.578124
Q96RL7	0	0.0967663
Q15365	-0.07	0.461111
Q9NW13	0.01	0.507128
P42166	-0.03	0.461813
Q9Y263	-0.01	0.0172588
P23193	-0.08	0.521604
P52732	-0.03	1.59328
O15031	0.01	0.727283
P08133	0.05	0.504516
O43182	0.02	0.663819
Q5T1M5	-0.03	0.570653
P51812	-0.01	0.00073074
Q92576	0.02	0.962842
P09622	-0.02	0.626431
Q9H4M9	0.05	0.640263
O14981	0.05	1.96741
Q8N163	-0.05	1.11824
Q16799	-0.07	1.27368
Q96L91	-0.03	0.587716
Q16555	-0.06	1.64061
Q9Y5K6	-0.03	0.990341
A2RRP1	0.01	0.426256
O94874	-0.04	1.38462
Q9UBC2	0.04	0.399522
P54886	0.02	0.391878
Q86XP3	-0.04	0.923081
Q99700	-0.01	0.578911
Q96I99	-0.02	0.810823
P13796	0.03	2.06695
Q14151	-0.01	0.160247
O75116	-0.03	0.935754
P18124	0.12	1.13081
P30041	-0.08	1.88549
Q96T23	0.07	0.913605
O14802	0.03	0.548492
Q9UDY2	-0.03	1.27926
Q6P996	0.01	0.0952694
Q9NVE7	0.11	2.06914
O60934	0.01	0.0432758
Q9GZR7	-0.02	0.905354
Q9BT78	0.09	1.36052
Q13283	0.01	0.450204
P98175	-0.07	0.91153
Q8N1G4	-0.03	0.244817
Q10570	-0.05	2.68565
P07384	0.01	0.0820955
Q96SN8	0.05	1.38644
Q9BSJ8	0.03	0.414027
Q9BXT4	0.03	3.3611
P04844	0.04	0.662637
P53675
Q14103	0.09	0.915583
P46063	0.1	1.40971
Q9Y2X3	0.05	1.91297
Q13547	0.03	0.934494
P13804	-0.04	0.81418
Q02818	-0.02	0.84938
Q5JTZ9	-0.06	0.53688
P14735	-0.01	0.487883
Q8IYB3	0	0.233787
O14776	0.02	0.368804
Q9UJS0	0.04	0.613523
P61247	0.03	1.32249
Q6P2E9	0.01	0.184953
Q5JSZ5	0.07	1.01992
O60343	0.06	1.15181
Q14651	-0.05	0.893448
P14868	-0.05	0.725391
O14578	0.05	0.634062
Q9NSD9	-0.01	0.322999
Q15813	-0.03	1.63513
P56192	-0.02	0.143444
O60292	0.05	0.977641
A0MZ66	0.01	0.373584
O43776	-0.05	0.399166
O60502	0.03	0.345085
P48449	0	0.243693
Q96HC4	0.02	0.826335
P49959	-0.07	2.6645
Q6PL18	-0.05	1.22486
P21796	0.05	0.604011
Q5JTH9	0	0.0819838
Q9Y265	0.01	0.153225
Q6WKZ4	-0.03	0.232913
P49748	0.01	0.181169
O14647	0	0.354464
Q5SW79	0.02	0.375385
P38606	0.02	0.0178021
Q15418	0.05	0.79933
P49419	0.04	1.3096
Q8IY81	-0.04	0.572183
Q6R327	0.13	1.44431
P82094	-0.02	0.327729
Q14692	0.05	1.51931
P05198	-0.07	1.49273
Q03701	0.08	0.986451
Q15386	0.12	1.11615
O00411	0.03	1.02926
P61221	-0.01	0.0654466
Q07866	0	0.011689
P31943	-0.01	0.156497
P16383	0.03	0.790229
O00443	0.04	1.19351
Q8NDI1	0.03	0.172336
Q5T9A4	0.02	0.37805
P62424	0.04	0.0849286
Q9ULC5	0.1	1.1305
Q14155	0.05	1.9256
P22059	0.03	0.713292
Q9H845	-0.01	0.245082
P36871	-0.01	0.36423
Q13617	0.03	0.948201
P22695	-0.05	0.94196
P54819	-0.11	1.01841
Q9BY44	0	0.171176
O95573	0.06	0.258937
P19174	0.02	0.156387
O76038	0.04	0.714164
P23396	-0.09	0.775293
Q9UNM6	0.05	0.815273
Q8WVM8	0.04	0.740589
P49790	-0.04	1.10539
P46087	-0.05	0.837646
P17812	0	0.332271
O14646	0.02	0.508428
Q99575	0	0.311893
Q01780	0.02	0.724025
Q12788	0.06	1.12428
P17174	-0.01	0.201912
O43264	0.04	0.788374
O15042	-0.09	1.2405
P26639	0	0.0749691
P43686	0.02	1.06791
O60306	-0.01	0.216614
Q9HCK8	-0.02	0.472656
P35749
P52209	-0.03	0.643813
P50502	-0.03	1.64773
P61201	0.03	0.380116
P20020	-0.03	1.25904
Q5JPE7	0.02	0.540895
P26599	-0.1	0.942526
P46060	0.04	1.61619
Q16222	-0.02	0.715919
Q6ISB3	-0.04	0.999759
Q9BTW9	0	0.306069
O94822	0.04	2.0671
Q9UMZ2	-0.02	0.319842
Q9Y450	0.04	1.22002
Q9BUF5	0.1	1.00768
Q14137	0.06	1.02011
P49756	0.01	0.68894
P42167	-0.16	0.518702
P62333	-0.05	1.00765
Q86X10	0.04	2.33338
Q8TDI0	-0.06	1.31072
Q96G03	-0.02	0.800052
Q8WUM0	-0.06	1.67021
Q99590	-0.01	0.414381
Q96F07	-0.09	0.90454
P49591	0.08	1.36277
Q8TEX9	0.01	0.42001
Q7Z478	0.11	1.25466
P55809	-0.07	0.712996
Q02952	0.02	0.193716
Q5GLZ8	0.05	0.861049
Q9Y262	-0.02	0.636723
Q9Y570	-0.06	0.74013
Q02252	-0.06	1.61981
Q9BVP2	-0.06	1.24131
P08727	-0.01	0.156861
O75367	-0.03	0.165802
Q9NQT8	0.09	1.04175
Q8NEU8	0.12	1.42725
P16152	0.06	0.734316
Q9Y4E8	-0.01	0.0817419
Q8WWM7	-0.03	1.18609
P27694	0.04	1.13154
Q7Z2W4	0	0.0856958
Q9NY33	-0.01	1.03967
Q8NDA8	-0.01	0.242552
P46821	0.02	0.585836
Q13177	0.02	0.632774
Q14157	-0.01	0.630688
Q14676	0	0.364989
O43795	0.01	0.0234117
Q15042	0.01	0.153722
Q8TBA6	0.01	0.603342
Q14527	0.01	0.815342
Q02878	-0.01	1.17168
O60814	-0.18	0.488623
P27695	0.05	0.973461
P04040	-0.01	0.331544
Q15154	-0.01	0.0233074
P21964	0.11	1.15629
Q15019	-0.02	2.09935
P38919	-0.01	0.667609
Q8TD26	0.12	1.5295
Q9Y266	-0.01	0.167909
O94913	-0.01	0.195904
P16435	0.03	0.413792
Q6UB35	0.02	0.336524
Q641Q2	0.02	0.582233
Q6VY07	0.02	0.415273
Q03164	-0.02	0.569498
P21397	0.01	0.58048
P41091	0.02	0.290062
P08758	0.02	0.485966
Q15691	0.02	0.996548
P14410	-0.06	0.527323
Q07065	0.01	0.0253151
P22307	0.07	1.18883
Q9Y617	0.14	1.02213
Q16513	0.07	1.66825
P61011	-0.01	0.189676
Q69YQ0	-0.02	0.301609
Q96KG9	0.04	0.955343
P78316	-0.04	0.157183
Q9UJC3	0.01	0.520137
P51858	-0.08	1.22855
Q6P158	0.04	1.02715
P09467	0.09	0.89866
P08559	-0.04	1.06914
O60664	0.04	0.619057
Q66K14	0.06	1.04315
Q9BYK8	0.04	1.06845
P62906	0.02	0.430253
O75410	0.02	1.11629
Q9HA77	-0.04	0.861877
Q92797	-0.02	0.361782
P30084	0.1	1.1893
O14686	0	0.0812186
P06753	-0.1	0.487277
P13798	-0.04	0.509997
P31689	0	1.11186
P38159	-0.12	0.455088
P51003	-0.02	1.21538
Q8N3R9	0.03	0.405357
Q9H4A3	-0.04	0.921921
Q14185	0.03	1.40984
Q14241	-0.06	0.749566
Q9UBE0	-0.04	0.753503
O43865	0.06	0.607529
Q8IWI9	-0.03	1.23786
Q9H4A4	0.03	0.415497
Q13423	-0.06	0.789441
Q9Y4B6	-0.01	0.522518
Q13596	0.02	0.302195
P43304	0	0.0409765
Q8IX01	-0.02	0.585926
Q9ULU4	0.06	0.324415
Q9Y5X3	0.04	1.34275
Q7RTP6	0.01	0.765038
Q9HC38	0	0.36738
Q9UKG1	0.04	1.17165
P20042	0.08	0.869015
P21399	0.01	0.791039
Q6UXG2	0.05	0.805185
Q8TD19	-0.05	0.619438
P10253	-0.02	0.276175
Q96RP9	-0.03	0.202118
P20585	-0.02	0.876926
O94826	0	0.44373
Q14C86	0.03	1.08955
Q96A65	-0.01	0.33596
P53041	0.01	0.515587
Q9NY65	-0.11	1.0229
Q8NFP9	0.03	0.307377
Q04917	0.05	2.159
Q70CQ2	0	0.267786
Q15276	0.05	0.956567
Q9H8V3	0	0.296827
Q9HCH5	-0.02	0.137427
Q6DN90	-0.04	0.401335
Q9NZM3	0.02	0.661129
Q96T76	0.1	1.49541
Q8IUC4	0.05	2.96444
Q13523	-0.02	1.47628
Q96Q15	0	0.369805
P22392	0	0.231623
P52701	0.03	1.20574
P26196	-0.04	0.803978
P62937	-0.18	0.425747
P50213	0.01	0.764036
Q92541	0.02	0.499027
Q13011	-0.03	0.753723
Q6ZMI0	-0.02	0.104631
Q9Y4E1	0.07	1.64522
Q8TC12	-0.02	0.0156411
P22234	0.06	0.678759
Q16822	0.01	0.272752
P08865	0.01	0.132275
P07954	-0.03	0.977833
Q15366	-0.08	0.984782
Q658Y4	0	0.184425
O15294	0.02	0.728165
Q13330	0	0.0133815
O00471	-0.02	0.620935
P22087	-0.05	1.14002
Q12840
O43252	0.03	0.676585
O95239	-0.01	0.208671
Q96T51	-0.03	0.871504
Q04446	0.02	0.559492
O43395	-0.03	0.0806691
Q12923	0	0.089559
Q9UBB9	0.03	0.766003
Q06830	-0.03	0.532811
O96013	-0.07	1.5035
P21127	-0.05	1.35128
Q9UQ88	0.03	0.0700792
P49257	0.07	1.61471
Q92804	0.1	1.42837
P05556	0	0.260135
O00116	0.03	0.765572
Q9H2U1	-0.01	0.0665472
Q9ULH0	0.02	0.251202
Q99873	0.21	1.21456
P09493	-0.09	0.484494
Q5T8P6	0	0.0902862
P61158	-0.04	1.06799
P42566	0.02	1.06737
Q13948	-0.14	1.47879
Q9Y3P9	0.06	2.11337
Q9Y6Y8	0.01	0.410549
Q9UKN8	-0.01	0.00851539
P35520	-0.08	2.2819
P43034	0.02	0.0906836
P17858	0.11	1.23219
Q96PK6	-0.04	0.935498
Q13451	-0.02	0.407779
Q6SZW1	-0.03	0.476438
Q8N257	-0.22	0.407073
P60174	0.18	2.26384
Q15008	0.03	0.257456
P23284	0.02	1.86732
O94776	-0.15	1.11289
Q12802	-0.02	0.025455
P49321	-0.04	0.738332
Q9BZZ5	-0.01	1.27831
Q12965	0.05	1.60917
P43246	-0.03	0.227712
P63241	-0.02	0.142368
Q96AG4	-0.03	0.09781
P29692	-0.02	0.445894
O14841	0.06	1.70352
P55084	-0.07	1.65472
O60341	0.08	0.955201
P52888	0.07	1.91426
Q99879	-1.16	0.768229
Q96JM3	-0.05	1.41912
Q14004	0	0.178155
P30837	0.05	1.43327
Q07864	-0.07	0.561369
Q4V328	0.03	0.363821
Q7Z589	-0.02	0.54371
O15357	0.01	0.496309
Q99623	-0.09	1.45638
P50748	0	0.133968
P23786	-0.02	0.113368
P35251	-0.05	1.50829
Q16181	-0.05	0.778321
Q9H501	-0.02	0.032735
P46379	0.01	0.618836
P30038	-0.13	0.816731
Q96JM2	0.03	1.11203
P40925	-0.04	0.762108
Q9ULK4	0.01	0.466041
Q14195	0	0.107656
Q9NVA2	0.03	0.755236
Q14562	0.07	1.17661
A0A0B4J2D5	0.12	1.54837
Q7Z333	0.04	0.998985
Q14139	0.05	1.39561
P34897	0.07	0.903997
Q14997	0	0.175778
P14550	0.01	0.411443
Q6ZNJ1	-0.03	0.647014
Q6DD88	0.03	0.55131
P13861	0.05	1.13808
P63244	-0.01	0.12163
Q9P2N5	-0.01	0.82009
Q9H307	0.01	0.334793
Q14320	-0.06	1.32967
Q05655	0.05	0.816899
P52789	0.05	0.944815
Q13409	-0.01	0.310883
Q14914	0.13	1.28317
Q7L7X3	0.03	0.898179
Q9NUB1	-0.03	2.38201
Q9UIQ6	0.09	0.906216
Q8IZH2	-0.02	0.356706
Q9UQB8	0.02	0.612897
Q9P2K5	0.06	1.139
Q9Y285	0.03	0.133232
P04264	0.67	0.542484
P51991	0.17	0.921426
Q04726	0.01	0.312283
Q9UHD1	0.05	1.18669
Q9H6S0	0.01	0.504766
P09936	-0.09	1.14877
Q07666	-0.12	1.42163
Q9NRF8	0	0.287512
Q6YN16	-0.06	1.35184
Q96KQ7	0.01	0.304485
P13489	0.02	0.0306944
Q08379	0.04	1.07767
P61604	-0.05	1.66385
P21281	0.01	0.450627
Q86V21	-0.01	0.247488
Q9P0M6	-0.03	0.0470562
Q08209	-0.08	0.57063
O95433	0.03	0.634335
Q9NZW5	0.03	1.33106
O75152	0.03	0.171488
Q96TA1	0.04	0.697571
Q9Y3F4	-0.01	0.0249351
O15230	-0.04	0.921459
P40763	0.04	1.57386
Q9H8H2	0.05	1.43955
P42224	0.03	1.29439
Q9H9A5	0.02	0.484788
Q9Y394	-0.05	1.64674
Q8NE62	0.01	0.480747
P10586	-0.01	0.0696834
P07339	-0.04	0.242662
Q13561	-0.03	0.456156
P10636	-0.08	0.415993
P61106	-0.05	0.790181
Q68E01	-0.02	0.124096
Q9UBQ7	0.02	0.552548
Q9Y6E2	-0.02	0.749127
Q2M389	0.02	0.567833
Q16630	0.07	2.19227
Q96KR1	0	0.16474
O76094	0.15	1.70346
Q7Z2Z2	-0.03	0.793746
P23368	0.05	1.30164
Q9UKV8	0.05	1.31068
Q9NRZ9	-0.05	0.800214
Q92673	-0.02	0.582367
Q10713	-0.01	0.214585
Q8TAT6	-0.02	0.754337
Q9UPN4	-0.05	1.10251
Q2NL82	0.04	0.926824
Q9H6S3	-0.02	0.958408
O95235	-0.03	0.578738
Q8TC07	0.04	0.295791
Q08945	0.02	0.716768
P49589	-0.02	0.0889197
O60749	0.05	0.896125
P49815	0.03	1.02201
P23229	-0.04	0.768137
Q9H2M9	0.04	0.966311
Q9Y6G9	0.02	0.802737
Q6UWE0	0.08	0.661326
P07996	0.09	1.50752
Q9UI12	0.04	0.777909
Q08380	-0.03	0.810273
Q9Y4F5	0	0.334777
Q9UPT5	-0.06	1.26415
Q7L0Y3	-0.02	0.274871
O95155	0.1	2.19159
Q9BYT8	0.01	0.294067
P52788	0.06	1.36721
Q14684	0.08	2.11126
O60287	0.04	0.676227
P51149	0.18	1.39993
Q9UNX4	-0.01	0.353195
Q9NXV6	-0.01	0.233602
Q8N3U4	0.04	2.07298
O76031	-0.06	0.934459
Q9BY77	-0.07	2.43254
P10275	0.02	0.133027
P05165	0.06	0.991405
Q9Y4D1	0	0.288825
Q5VV41	-0.01	0.100137
O75676	-0.03	0.383406
P67936	0.02	0.757453
Q8IV36	0.02	0.164346
P62495	0.12	1.14546
Q9Y696	0.14	1.48144
P35659	-0.02	0.419561
Q13017	0	0.0425306
P21283	0.02	1.66022
O15371	0.04	1.09206
Q27J81	0.03	1.34092
Q9NUL3	0.03	0.703362
P18669	-0.03	0.279721
Q9Y2K7	-0.03	0.746041
Q92925	-0.13	1.17521
Q7Z417	-0.03	0.526481
P50895	0	0.16962
Q9H6R4	0.01	0.0753101
Q9UPN9	0.01	0.284901
P08708	-0.11	0.722023
P62753	0.01	0.0440058
Q93084	-0.02	0.922698
Q4G0F5	-0.01	0.395938
P25786	-0.06	0.867152
P30044	-0.05	0.850565
Q9Y6W3	0.05	1.50206
Q96CW1	0.02	0.961086
P05166	0	0.298547
A3KN83	0	0.200653
Q86UV5	0.02	0.609889
Q05397	0.03	1.2359
O75131	-0.03	0.10353
Q9BW19	-0.07	2.5555
Q86V48	0.04	1.16628
O00566	-0.04	0.912673
Q8IXT5	-0.12	0.717342
Q13347	-0.03	1.14109
Q9Y512	0.09	1.3793
P33527	0.08	1.11927
Q9P258	0.05	0.0862607
Q8IZQ1	0	0.234259
Q9UBF2	0.04	0.818891
Q8NI36	-0.03	1.77048
O60216	0.01	0.181515
Q9H9B1	-0.01	0.3736
P08069	0.04	0.774513
Q9H6T3	0.04	2.77249
Q9BZE4	-0.02	2.11391
Q96R06	0.02	0.100625
Q9UI26	-0.01	0.248987
Q7L1Q6	0.02	0.759277
Q9NXF1	0.03	0.584048
Q9Y2L1	-0.02	0.393429
Q8NFD5	-0.01	0.074379
Q9ULV4	-0.01	0.0277104
Q6GYQ0	-0.03	0.155747
Q86V15	0.04	1.13027
Q96JH7	0.07	0.853476
Q5BKZ1	0.01	0.579832
Q14289	0.08	1.72114
Q5VIR6	0	0.133808
P04083	0.05	0.419638
Q92973	0.06	1.23937
Q13564	-0.01	0.0873584
Q3KQU3	0.01	1.19205
P49189	-0.06	1.62345
Q5VUA4	0.02	0.15939
P39687	0.04	1.10905
Q9NTZ6	-0.07	1.01946
Q8N122	-0.01	0.262121
Q4G0J3	-0.21	1.40291
Q5KU26	0	0.255184
P11171	-0.04	0.581645
Q9P253	0.08	0.880779
O43719	-0.06	1.81601
Q15059	-0.12	2.29283
O00170	0.01	0.0777834
P54727	-0.03	0.188575
Q5T0N5	-0.07	1.63495
P00519	0.02	0.959113
Q9BZJ0	0	0.154359
Q9Y224	0.03	0.608228
Q9Y4F1	0.08	1.1625
P62805	0.06	1.26157
Q9UIF9	-0.02	0.399834
Q9HAU5	-0.01	0.645787
Q9UPQ9	0	0.173942
O75955	0.04	1.76912
P34896	0.1	2.03671
Q13796	0.04	1.3177
Q9Y281	0.03	0.6321
Q9NQW6	-0.2	1.83713
Q06323	-0.07	0.794958
Q99497	-0.07	0.397304
Q00688	-0.11	0.961884
Q9UHX1	-0.05	0.914081
O94760	-0.08	0.768416
Q15648	-0.03	0.896741
P12694	0.07	2.69557
Q14671	0	0.129636
P06400	-0.02	0.338582
Q7Z3B4	0.01	0.863417
P11182	0.07	1.34607
Q2M1P5	-0.04	0.444255
Q9Y2X7	0.02	0.7995
Q9NS87	0.03	0.950332
Q96T88	-0.01	0.0376794
Q00325	-0.11	0.973264
P45973	0.01	0.689976
Q8WW22	-0.01	0.2992
Q6NVY1	-0.05	0.524282
Q9Y2L5	0.03	0.446409
Q7Z3K3	-0.01	0.14756
P40818	0.06	1.23067
Q16512	-0.05	0.571422
P55209	0.05	1.04147
Q15397	0.02	0.571761
Q9UKJ3	-0.02	1.48999
O43237	-0.08	1.25727
P05388	0.01	0.431954
Q7Z5J4	0.13	2.26426
O15382	-0.03	0.130204
Q8WTW3	0	0.298601
P15586	0	0.370454
Q9BYW2	0	0.266962
P51608	-0.03	1.18622
Q96FV9	-0.02	0.174548
Q6IN85	0.18	1.43006
Q8N5C6	-0.02	1.15811
Q9NXC5	-0.08	1.46052
O60524	-0.03	1.35186
Q15637	0	0.111477
Q96A33	0.02	0.650943
Q13835	-0.04	0.12226
Q8WWN8	0.06	1.02983
Q66K74	0.03	0.83348
Q9NUQ8	-0.01	0.795669
Q96SB4	0.05	0.350604
Q96E39	-0.05	0.359853
Q13573	-0.09	1.07548
P62136	0.13	2.18507
Q8WXF1	-0.06	1.21527
P12236	0.01	0.349691
Q9H2U2	0.03	1.30475
O60518	-0.02	1.09948
P28340	0.01	0.0411061
Q9NXG2	0.03	0.146377
P06493	-0.06	0.821417
Q14244	-0.04	0.142377
Q13206	0.05	1.24399
O14936	0.1	1.19528
P07602	0.02	0.743321
Q6PJT7	-0.04	1.75613
Q01581	0.2	2.13103
O75334	0.02	0.0586168
Q9NRY5	0.02	0.420995
P78332	-0.01	0.250962
Q12874	0	0.270266
Q7Z5K2	0.01	0.692517
O95359	0.02	0.0109195
O95487	-0.02	0.271524
Q8TB22	-0.01	0.294227
Q9HCE1	-0.03	0.83732
Q9H9E3	-0.01	0.103091
Q16836	-0.09	0.440481
Q7Z3E2	0.09	1.72106
Q6P3W7	0.08	1.66244
Q8WWQ0	-0.02	0.0476971
Q9Y2R4	0.08	1.45093
P43155	0.08	0.882639
P36873	-0.11	1.83234
O00499	0.03	0.418774
Q9HCD5	-0.02	0.760353
Q6Y7W6	-0.05	1.02377
Q92609	0.01	0.655253
Q86XL3	0.01	0.205524
O00461	-0.02	0.146016
Q969Z0	0.06	0.858333
O15355	-0.06	0.884079
P68400	0.04	1.40438
O75110	-0.05	1.16423
P0DP23	0	0.114704
P39019	-0.08	0.907008
P15170	-0.17	1.4244
Q6ZRP7	0.02	0.232607
O60244	0.08	0.815043
P18858	0.08	0.986429
Q12904	-0.01	0.17894
Q13823	0	0.0167995
Q96RS6	-0.01	0.23863
Q01105	-0.01	0.126917
Q9BWU0	0	0.346176
Q8NFT2	0.07	1.00838
Q13464	-0.02	0.957436
Q13724	-0.03	0.567134
Q9BR76	-0.12	0.276983
Q8N8S7	0.1	1.37099
Q9H1A4	0.06	0.794303
P07686	-0.02	0.431397
P15880	-0.03	0.432011
P23921	0.04	1.01341
Q9UNF0	-0.03	1.21195
Q6IBS0	-0.02	0.156083
O14975	0.18	1.88492
Q14257	-0.03	0.759271
Q9UMX0	0.02	0.760881
Q96CS3	0.16	1.55062
Q6W2J9	0.02	0.117938
P46109	-0.05	0.501589
Q04609	-0.15	2.18619
P49821	0.01	0.527771
Q5T0Z8	0.03	0.815312
P13807	0.02	0.468485
P35232	0.01	0.0164012
Q09472	0.06	1.91709
Q9UBV2	0.08	1.62256
Q93052	0.09	1.35142
Q96QZ7	0.01	0.469014
Q8N766	0	0.26357
Q8TF05	0.06	0.977742
Q8N8J6	0.05	0.55779
Q9NP61	-0.03	0.357214
O60333	-0.13	2.35592
P39748	-0.01	0.0893994
Q14807	-0.01	0.335915
O75970	-0.03	1.694
Q9UMN6	0.02	0.802892
Q16643	-0.02	0.690025
Q8IWV7	0.05	1.04361
P55010	0.06	0.843658
Q9NWH9	0.1	1.39972
Q9BXS5	-0.01	0.12503
Q99570	0.02	0.502802
Q9Y666	0.09	1.12017
Q96QC0	-0.02	0.991124
Q99733	0.07	0.995776
Q9UGU0	0.02	0.134766
Q5T200	-0.04	0.377849
Q9BWD1	0.06	0.225002
Q96HN2	0.02	0.425625
Q53H12	0.1	1.26675
P83731	-0.06	0.432316
Q8IZ41	0	0.425803
Q5VT52	0.08	1.03174
Q5VW36	-0.01	0.0406943
Q9UKM9	-0.01	0.520248
Q99615	-0.03	1.72089
O43172	0.04	0.413205
Q15185	0.04	1.1567
Q14667	0	0.331526
Q86SF2	0	0.28351
P25685	-0.05	1.49405
P30520	-0.1	0.797142
Q14677	0.02	0.0221318
Q13153	0.05	0.475642
Q8NI35	0.02	0.469981
Q99567	-0.01	0.0819775
Q8TEU7	0.02	0.697386
Q9UL18	0.08	1.14063
Q15435	-0.04	1.06069
P82933	0	0.223569
Q15751	0.01	0.289528
Q15067	0.03	0.713202
Q96EK5	0.07	0.949321
P09884	0	0.474777
Q5QJE6	-0.08	2.76303
O60884	0.02	0.594393
Q6PD62	-0.01	0.385623
P62750	-0.09	1.11953
P62826	0.05	0.627672
O95394	-0.05	0.0488078
Q96HY7	0.06	1.16699
Q9NYV4	0.06	0.483159
O14787	-0.05	1.03267
Q8TBC4	0	0.0141309
Q9BS26	-0.08	0.420635
Q15596	0.09	1.34122
O94925	0.03	0.560365
P62917	-0.07	0.465965
P50454	0.07	0.78852
Q01831	-0.02	0.942529
Q15031	-0.01	0.10873
Q9UNZ2	-0.04	0.231716
Q9UHL4	0.02	0.546293
Q96HW7	0	0.290768
O94964	-0.06	1.15349
Q8IW45	0.04	1.16636
P29350	0.01	0.10639
Q58FF8	-0.25	1.08068
Q14738	0.07	1.19087
Q8TF72	0.08	0.925744
P60228	-0.02	0.742712
Q9Y5A7	0.04	0.649662
Q13510	0.12	1.35012
Q6P1M0	0.02	0.299839
P22033	-0.05	1.35717
Q14194	-0.05	0.945737
P31930	-0.03	0.127259
Q9H582	0.06	0.468783
O43592	-0.01	0.74723
P32322	0.01	0.0243931
O15397	-0.05	0.933694
Q96DG6	0.02	0.679314
O15381	-0.02	1.19284
Q9BZ29	0	0.67945
P31153	0.01	0.295239
Q96L93	0	0.180475
Q9H270	0.12	1.64533
P34913	-0.04	0.130759
O96019	0.01	0.170324
Q8NCA5	-0.02	1.02594
Q15293	0.08	1.58194
Q96GY0	0	0.206428
O60825	-0.01	0.594109
Q13148	0.03	0.634424
P60660	-0.14	0.60283
P40222	0.12	1.50534
Q9ULW0	-0.02	0.653355
Q96AX1	0.15	1.15745
Q9UGP8	-0.03	0.403406
Q00059	-0.08	0.679002
Q9H9Y6	-0.01	0.152045
Q00169	-0.07	0.845099
Q8NHP6	0.06	1.50734
Q8WWY3	-0.02	0.393723
P19784	0.07	2.10708
Q96GQ7	0.04	1.83256
Q5MIZ7	-0.02	1.2531
Q6DT37	-0.06	0.489848
Q86YP4	0.04	0.0445636
Q9H115	0.06	1.16211
Q96JG6	0	0.221009
Q96EY7	0.06	0.725792
Q9UBU9	0.12	1.95915
P35237	0.04	0.868952
P78417	0.06	0.842325
P31751	-0.09	1.45411
Q13438	0.02	0.540829
Q53EL6	0.08	1.52023
P38117	-0.04	0.760746
P09972	0.11	0.764936
O60361	-0.11	0.890685
P62140	0.09	2.23901
O95785	-0.01	0.21207
P30040	-0.06	1.72731
P10155	0.05	0.431299
Q96EE3	0.01	0.0883838
P62491	-0.08	1.38807
Q00577	-0.01	0.216483
Q2M2I8	-0.02	0.437384
Q8WXG6	-0.01	0.466306
Q15269	0.06	1.31538
Q01968	0.09	1.0096
Q9NV06	-0.08	1.32506
Q9HB71	0.07	1.74561
O43847	0.02	0.132146
Q16134	0.01	0.930368
Q9NQX3	0.01	0.66247
P78362	-0.02	0.153117
P00533	0.03	1.32498
O95994	0	0.093208
Q9UKF6	0.07	0.635387
P52306	-0.01	0.167035
Q92615	0.04	0.0670929
O75151	-0.06	1.01114
Q8WUA4	0.01	0.0476679
Q13144	0.08	3.34948
Q86VM9	-0.03	0.5746
P51398	0	0.0491564
P00491	0.02	0.760786
Q9HAU0	0.02	0.428204
P49902	0.22	1.66779
Q53GS9	-0.05	1.26486
Q9C0J8	0	0.46886
Q96PY6	-0.02	0.302059
P12081	-0.02	0.543138
P52735	0.03	0.11729
O43295	0.07	0.722226
P52292	-0.09	1.60713
Q9H9S4	-0.01	0.0286791
Q9NVU7	-0.01	1.20245
P67809	0.2	1.47951
O60508	0	0.0804738
Q5THJ4	0.09	1.37705
P46926	0	0.254371
P11177	-0.01	0.140698
Q86W92	0.02	0.539759
Q13554	-0.03	0.0235567
Q13308	0.02	0.0691384
P30086	-0.05	0.79072
P08243	-0.04	2.03846
Q8WVM7	-0.06	1.11204
P31942	-0.02	1.18104
P26368	0.03	0.888825
Q14BN4	0.03	0.646119
Q8NBF2	0.02	0.139528
O60684	0	0.305183
P27448	-0.06	0.608838
Q92747	0.01	0.0566097
Q8NEZ4	-0.05	1.25819
Q05682	-0.01	0.0434156
O15240	-0.07	0.848646
Q9ULD0	-0.03	0.0141813
Q8IYB8	0.04	0.126134
P30085	-0.02	0.289902
Q96J02	0.07	1.11986
P62081	0	0.313031
Q8WXF7	0	0.314596
Q6WCQ1	0.06	2.17132
P50914	-0.26	0.613482
P24539	0.08	0.873887
O00763
P21912	0.02	0.121837
O43852	0.1	1.08646
Q9P2D0	-0.02	0.062117
Q9BQ52	-0.04	1.0832
Q68CQ4	0.01	0.275393
Q96AY3	-0.03	0.991185
Q86US8	-0.04	1.02763
O00541	-0.07	1.60554
P48739	0.02	0.621121
P42694	-0.03	1.55867
Q9Y6N5	0.02	0.423166
P39656	-0.04	0.405154
P20073	-0.02	0.247707
Q9H0U4	-0.16	1.33635
O00487	0.17	1.44383
P51648	0.09	1.26469
O75306	0.06	0.850961
P06756	-0.01	0.111315
Q8IWA0	-0.12	1.82067
O15014	-0.06	0.746224
P10398	-0.04	1.83688
Q9ULM3	0.01	0.035657
Q8TD43	-0.01	0.377723
Q8WU90	-0.11	2.18651
P61289	-0.05	1.17033
O00192	0.05	0.62614
Q9Y2H6	0.04	0.719241
P00441	-0.11	0.765372
P55795	0.08	1.00435
Q8IXB1	0.07	1.71254
P18615	0.08	1.37025
P10599	0	0.233158
P55327	0.03	0.503516
Q9Y383	-0.11	1.36389
O43747	-0.03	0.300438
Q9HCG8	0.05	0.72411
Q9Y4R8	-0.05	0.834731
Q8NBS9	0.03	0.520502
O14531	-0.02	0.0967931
Q6ZT12	-0.07	0.473323
Q7L2J0	-0.04	0.544568
P02768	-0.08	0.177064
Q9ULX6	0.05	0.734634
Q99729	0	0.052439
Q96S66	-0.04	3.79123
Q9H8H0	0.05	1.13709
Q9UL03	-0.02	0.0774744
Q68CP9	-0.06	1.84874
Q12797	0.01	0.727638
Q8IZL8	-0.04	0.713808
Q14498	-0.08	1.67653
Q15003	0	0.343696
O75717	0.04	0.545092
Q99805	0.03	0.345641
Q9UHG3	-0.02	0.271874
Q9Y4W2	0.04	1.36127
Q02543	-0.01	0.208948
Q92817	0.03	0.228388
P83436	0.02	0.503184
Q96PC5	0.04	2.2029
O95299	0.12	4.11567
Q96A49	0.05	0.859652
Q9P0L0	0.03	0.696693
P50579	0.05	1.58874
P35813	-0.06	0.773015
Q96M96	0.01	0.362265
Q5VZK9	0.05	1.87274
P05141	-0.13	0.230152
P49773	0.01	0.253729
P18621	0.04	1.69969
P19623	0.16	1.61367
P12004	-0.08	0.607202
Q12996	-0.04	1.33328
P50993
Q13362	0.07	1.19686
P33981	0.23	1.66305
Q14315	0.04	0.13749
Q8TCG1	0.06	1.0636
Q13557	-0.01	1.1378
P62987	0.06	0.384532
Q15047	0.03	0.38626
Q9Y6A5	-0.01	0.557638
Q52LW3	-0.02	0.225089
Q8N3P4	-0.02	0.187631
P22694	0.01	0.0738809
Q13443	0.05	0.0166862
P50897	-0.02	0.337491
Q13151	-0.08	0.678266
P28370	-0.01	0.201438
Q9NRW7	0.13	0.972231
P61086	-0.02	0.186378
P43487	-0.03	0.598555
Q9HD45	0.12	2.38751
Q969G3	-0.02	0.466921
P48506	-0.03	0.771279
Q9Y2U8	-0.04	0.404066
Q8N1B4	0.02	0.779837
Q9UI10	0	0.188345
Q8WXI9	0	0.226168
P82650	0	0.110186
Q8IYQ7	0.06	0.694172
Q8IXQ6	0.08	0.747382
P20839	0.01	0.184244
O43399	0.09	0.915536
Q9H7D7	-0.02	1.28216
Q9NVC6	0.12	1.11128
Q9Y5Q8	-0.05	0.98909
O95861	0.03	1.27435
Q8NFF5	0.04	0.246014
Q96ED9	0.01	0.282942
O14818	-0.06	0.673675
P62979	-0.03	0.275877
Q9NX63	0	0.10421
Q07021	0.12	1.14752
P17612	0.03	0.4208
P52565	0.11	1.12725
Q9Y2Z0	-0.02	0.354071
Q8WXD2	-0.03	0.286617
Q9Y4E6	-0.04	1.49465
Q15061	-0.02	0.285721
Q9Y5J1	-0.05	0.508782
P56182	-0.09	1.76313
P09661	-0.09	1.21165
Q9UJZ1	0.08	0.715291
Q92667	0.15	1.8336
P31350	0.01	0.0732992
Q9UJU6	0	0.296878
Q9Y5B6	0.02	1.07505
Q9HCS7	0.02	0.287979
Q86UW6	-0.02	0.633192
Q9BXK5	0.05	0.371437
Q8IWV8	0.12	1.09503
P05067	0.04	0.643281
P48637	0.14	0.900825
Q9NYL9	-0.03	0.662984
Q6P1N9	0.02	0.330773
P04049	0.03	1.01639
Q9UPT8	0.06	0.239426
P84098	-0.12	0.267042
Q8TEW0	0.01	0.0766945
Q9H7N4	-0.03	1.40928
Q14118	0.05	0.713861
Q9Y6M7	-0.01	2.00614
O00139	-0.02	0.751585
P61019	0.04	0.666491
Q05193	-0.01	0.49134
O15084	0.13	1.5734
Q9UN86	-0.03	0.72104
Q9NZN3	0.02	0.0594362
P21266	0.11	1.06424
Q9UMS4	0	0.407136
Q9BZE1	-0.03	0.328098
Q13107	0.08	0.937176
Q10471	-0.04	0.956349
P47914	-0.25	0.663225
P09525	0.02	0.200322
O94915	0.08	1.22195
P28288	0.01	0.0588771
Q9NVM9	-0.01	0.126817
P11308	0.04	0.674259
Q96I25	-0.03	0.968664
O75934	-0.04	0.588745
P98194	-0.04	1.00391
O14976	-0.04	1.50252
Q9NX02	0.11	2.28828
P16104	-0.13	1.18044
P57678	0.07	1.51857
Q9P270	-0.04	1.45763
Q9HDC9	-0.01	0.617799
P10515	-0.06	1.50337
A4D1E9	-0.07	1.53211
O60318	0.02	0.250406
P07737	0.04	0.0558889
P46108	-0.02	0.516039
Q96KM6	-0.01	0.456474
Q6P4R8	-0.03	0.930458
Q9H1E3	-0.23	0.474799
Q8N3F8	0.04	0.421019
Q92625	-0.06	0.426417
Q13492	-0.03	0.571856
Q7Z3C6	0.07	1.46749
Q9UNY4	0.06	0.856787
Q8WXA3	-0.03	0.940748
Q7Z2K8	0.06	0.687234
Q8TDB6	-0.02	0.814064
Q12792	0.05	2.38777
Q9P2R7	-0.07	0.67295
Q6ULP2	0.03	1.86532
Q9NVH1	-0.01	0.624508
Q9Y5L0	0	0.381809
Q93050	-0.01	0.0329749
Q3KQV9	0	0.267283
O15226	-0.01	0.344847
Q9NUQ7	0.04	1.01933
Q8WTT2	-0.08	2.28025
Q6ZNB6	0.13	1.6342
Q96H55	0.07	0.95519
Q9GZL7	0.12	2.35898
Q9BTE3	-0.01	0.382829
O43314	-0.05	0.918831
P05387	0.09	1.4689
Q12972	-0.06	1.14082
Q04837	0.32	0.559264
Q9BQL6	0.01	0.556268
O95232	-0.04	0.817878
Q9UG63	-0.04	0.98946
P78406	0.06	0.850717
Q9Y6K5	-0.03	0.704135
P36507	0	0.113684
Q03188	-0.06	2.38167
Q9Y2W2	-0.01	0.202374
O15213	0	0.117492
P62820	-0.11	0.96914
Q13442	-0.2	0.714958
Q96JC1	0.08	0.474242
O43809	-0.04	0.610729
Q96FW1	0.06	1.47641
Q8IWW6	-0.01	0.868664
Q8N684	-0.05	0.887834
P49755	0.03	0.156845
P53999	-0.07	1.6948
Q9P260	-0.02	0.480421
P55011	0.05	1.42165
P30419	0.07	1.38997
Q9UKX7	0.04	1.57193
P52907	-0.03	0.567759
P30566	-0.03	1.28894
P18887	-0.01	0.186089
Q04760	0.04	0.7182
P27635	0.03	0.370124
Q6NXG1	-0.04	1.15468
O14672	-0.13	0.12164
Q8NC56	0.01	0.0639086
P34949	0.07	0.896808
O00291	0.12	1.6764
O75175	-0.04	0.238288
Q9BVI4	0	0.360596
Q9P275	0.03	0.0547331
P62701	-0.11	0.78549
O75439	-0.01	0.0554179
Q9HD20	0.08	1.30098
P38398	0.09	1.4028
O75947	-0.05	1.97441
Q96PV6	0.02	0.791571
P10768	0	0.197186
Q9UL46	0.09	1.74468
Q9NQW7	-0.02	0.197929
Q9NX58	0.11	1.64783
P09110	0.03	0.603493
P49711	-0.08	1.4677
O00515	-0.03	0.915706
Q96F86	-0.04	0.576265
Q8NBJ4	0.03	0.878723
Q9BSC4	-0.02	0.0875942
P25098	-0.03	0.84828
Q9P2I0	0.22	1.8496
P25440	0.04	2.47591
Q4G0N4	-0.02	1.13607
A3KMH1	-0.04	0.730655
P46977	-0.09	1.20416
Q9Y4C2	0.02	0.078187
Q14517	0.01	1.3994
Q8TDD1	-0.03	0.867595
Q5VYS8	0.04	0.486052
P42696	0	0.182005
P18031	-0.02	1.43218
O75489	0.1	1.64557
Q4LE39	0	0.139474
Q96RU2	0.01	0.622756
Q9H089	0.09	0.864139
P99999	0	0.136251
Q6FI13	-0.06	0.350923
O75962	0	0.364928
Q9Y4P3	0.07	0.436837
P08621	-0.06	1.30927
Q06203	0.08	1.04205
Q96AC1	0	0.0567918
Q9BZ95	0.09	1.21116
Q9P1Y5	0.04	1.18913
P16989	-0.26	0.628485
P32969	0	0.404114
P61586	0.03	0.523574
O43933	0.01	0.218675
Q9BZK7	-0.15	0.760106
P49903	-0.03	0.00123913
O60566	0	0.171954
P21675	0.04	0.531892
P35612	-0.14	1.37521
Q8ND04	0.07	0.620664
Q9NYH9	0.07	1.43209
P26373	-0.08	0.824924
Q5JTV8	-0.12	1.70114
Q9Y496	0.02	0.587668
O15067	-0.05	1.62709
Q99878
Q68EM7	0.06	0.945273
O75128	-0.08	1.44666
Q7L2H7	0.06	1.45357
P19838	-0.04	0.621264
O15234	0.02	0.971782
O15144	-0.06	1.91284
O00754	-0.08	0.385714
Q9NSK0	0	0.134749
P15531	0.07	0.637566
Q52LJ0	0	0.17637
Q9UKY7	0.01	0.588642
P12429	-0.06	1.55846
Q6ZRV2	0.1	1.69223
Q709F0	-0.02	0.142715
P61026	-0.1	0.903324
O95486	0.04	0.954116
P29218	0	0.278677
P40937	-0.05	0.928142
Q14108	0.06	1.18429
Q15257	-0.01	0.293393
Q15652	0.01	0.643226
P62714	0.11	0.899043
Q3LXA3	0.01	0.295224
Q6MZP7	-0.02	0.866046
P51116	-0.04	1.64673
Q9NYK5	0.18	1.1735
Q6PI48	-0.03	0.268345
Q8ND56	0.07	1.73261
Q969V3	-0.02	0.52772
Q8WX92	-0.05	0.982404
Q12907	0.03	1.43206
Q6P1J9	-0.04	1.13735
Q9NVH0	0.04	0.801228
Q6IMN6	0.1	0.711596
P16949	-0.12	0.374547
P43897	0.07	0.83529
Q9ULL4	0.02	0.0332174
Q9NZL9	-0.03	1.24759
Q6P1N0	-0.01	0.540938
P18085	0.01	0.0561132
P62993	-0.01	0.501156
P42695	0	0.218417
Q96DI7	0.02	0.0126278
O75145	0.01	0.407899
P55769	0.03	0.347511
A0AV96	0.04	1.06562
P06865	0.02	0.451228
Q9UBF8	0.02	0.704506
Q6FI81	-0.03	0.9942
Q92522	-0.13	0.39438
Q9BYG3	-0.01	0.0596378
Q9NW82	-0.04	1.51352
P55039	-0.07	1.22013
Q8WW12	-0.16	1.05853
Q05209	0.03	1.0838
Q13126	0.14	1.06872
Q9Y2I1	0.02	0.726025
P46783	-0.12	1.34775
Q13131	0.08	1.59919
Q9Y305	0.05	1.14178
Q9NZN8	-0.02	0.349494
Q9Y606	-0.06	0.498263
P11137	-0.08	0.310929
Q96D46	0.11	1.21087
Q8NB49	0.03	0.503237
P12830	0.01	0.935488
P25788	0.04	0.0325865
Q14146	0.01	1.31146
P12235	-0.03	0.047264
O94919	0.19	2.15341
O94905	0.01	0.866243
P37198	0.09	0.853209
O95819	0.05	0.349967
Q7Z2T5	0	0.125062
O00330	-0.01	0.352091
P62879	-0.03	0.844136
Q86YS7	0.01	0.0977552
Q9P2B4	0	0.373728
Q12986	0.17	1.32753
Q15291	-0.03	1.19924
Q9NZ08	0.08	1.3789
Q13601	-0.02	0.556317
Q9NR50	0.16	1.29625
Q9NP58	-0.07	1.09226
O43615	-0.03	0.755623
P61758	-0.02	0.381764
P67775	-0.03	0.333302
Q07955	0.09	1.42897
Q9Y3T9	-0.06	0.632522
Q5T5C0	-0.01	0.807065
O75822	-0.13	2.11752
P09543	-0.08	1.35886
Q9UPA5	0.03	0.0428836
Q9NUJ1	-0.02	0.821773
A0FGR8	0.06	1.07133
Q6N069	-0.05	1.13456
Q96MU7	0.02	0.0609207
Q99549	0.05	1.03512
Q13185	0.01	0.0263441
P00390	-0.05	0.153038
Q9BW27	0.03	2.44709
Q15050	0	0.216364
Q9UHR4	0	0.0630947
Q9H7F0	0.06	1.40287
P52294	-0.14	1.54178
Q6L8Q7	-0.1	1.64766
Q9Y4C8	0.04	1.42152
Q96N66	0.02	1.03847
Q4J6C6	-0.02	0.529649
Q6S8J3	0.19	0.803706
O43150	0.01	0.0391794
Q9NPI6	-0.03	0.73374
O00273	0.08	0.925671
P40692	0.03	0.677578
Q8TED0	0.07	1.48726
P28074	0.1	0.016173
Q9H4Z3	0.18	1.80249
Q9NQR4	0.04	0.652488
P22061	-0.02	0.466569
O95372	0.06	0.614188
Q86Y56	0.03	0.677356
Q9Y4I1	0.03	0.671195
Q969S9	0	0.112375
Q9BQ39	0.01	0.47633
P51553	0.04	0.780254
P31749	-0.03	0.629517
Q659A1	0.01	0.222701
Q9H0K6	0	0.29116
P19525	0.03	0.215214
P36542	0.02	0.540012
Q5VU43	-0.01	0.0780291
Q969X6	-0.02	0.108325
P04183	0.05	0.702233
Q8IVD9	-0.04	1.02204
P28066	-0.07	0.726364
P12931	-0.03	0.351219
Q8IYB7	0.04	0.605545
Q9H788	0.02	0.49658
Q8NFV4	0.05	1.74469
Q6UW02	0.01	0.692001
P08240	0.01	0.441103
Q9NY93	0.02	0.678403
Q96J01	-0.08	1.21793
O60231	-0.02	0.824196
Q15907	-0.13	0.529822
Q6PJG6	-0.01	0.671758
O60293	0.07	2.06511
O95140	0.07	1.2348
P00492	0.05	1.5757
P04908	-0.63	0.693782
O00299	0.03	0.529079
P16422	0.01	0.0552882
P37802	0.03	0.234135
P53007	-0.08	0.569967
P83916	-0.04	0.261058
P0CG47
P54278	0.05	1.26248
Q14554	0.03	1.17128
Q8TDJ6	0.08	1.93454
Q8NEY1	0.3	1.08415
Q06481	0.01	0.277261
Q6DKK2	-0.08	1.75377
Q92888	0.03	1.24127
Q7Z434	-0.17	0.966619
Q07617	0	0.250656
Q9NY27	0.03	0.866036
Q9H0H5	-0.02	0.557227
Q9UJA5	0.06	0.709165
Q16798	0.02	1.43165
Q8WYA6	-0.07	0.851288
Q86UK7	0.1	1.2553
P61254	-0.14	0.424906
Q96KQ4	0.03	0.837262
P62847	-0.06	0.672141
P42892	-0.01	0.0150383
P11172	-0.04	1.07768
P25789	0.04	0.0472264
Q8IYS1	-0.01	0.382231
Q92793	-0.05	0.0909217
Q86V81	-0.01	0.796393
Q8N335	-0.03	1.83852
P46782	0.04	1.1039
Q86W56	0.07	1.84747
Q9H0G5	-0.01	0.345462
P53367	-0.04	1.01827
Q8TCJ2	-0.03	0.512214
Q53FZ2	0.01	0.539485
Q07954	0.04	0.284446
O95425	0.05	0.598557
P22830	0.08	1.13069
Q15428	0.01	0.10265
Q92905	0.08	1.47841
Q9Y2G3	-0.05	2.01052
Q7Z4V5	-0.01	0.20739
P45880	-0.05	0.440107
P35269	0.02	0.756408
O75746	0.01	1.257
P47755	-0.17	0.473867
Q49A26	-0.04	0.90112
Q13459	0.05	0.686486
P47736	0.02	0.375416
Q96BM9	0.06	1.23905
Q12824	-0.04	0.648273
Q9P2K8	0.06	0.634636
Q92890	-0.04	0.339012
Q9UBL3	-0.07	1.18296
Q9H5V8	0.07	1.37223
Q99848	-0.12	0.785603
Q86U44	-0.01	0.0078167
Q9Y316	0.05	1.01865
Q9H1B7	0.04	0.846994
Q567U6	0.01	0.0599086
O75448	0.05	1.00477
Q9UNS2	0.04	0.979563
Q9UHD9	-0.06	1.24572
P53582	0.07	0.912244
O00625	0.08	0.811157
O60678	0.08	2.42656
Q8N442	0.09	0.98448
P68036	-0.01	0.192321
P46778	-0.05	1.04007
Q8IXI2	0.03	0.459499
[truncated: 6,889 more rows]

## Sheet: RPMI-8402 LLC0424
Accession	Abundance Ratio (log2): (LLC0424) / (DMSO)	negative log10 p value
Q13813	0.03	0.0664365
P35579	0.04	0.128024
P78527	-0.02	0.338219
Q14204	0.05	0.183555
Q01082	0.05	0.206753
P35580	0.05	0.241116
P46013	-0.04	0.617711
Q9Y490	0.05	0.177499
Q14980	0.06	0.271685
P21333	0.04	0.140314
P11388	0	0.18153
P12270	0.08	0.515019
Q02880	0.06	0.304636
P49327	0.15	1.77684
P08238	-0.01	0.225887
Q14683	0.1	0.773677
Q14008	-0.03	0.486389
P49792	0.08	0.581844
P07900	-0.02	0.305948
P11142	-0.05	0.739537
P49454	-0.18	3.64187
Q92616	0.03	0.0918813
Q00610	-0.01	0.275716
Q6P2Q9	0.02	0.0130758
P09874	0.06	0.277116
Q15149	0.06	0.270519
P27708	-0.02	0.378579
Q9UQE7	0.07	0.458787
P07814	0.07	0.455146
Q14839	0.09	0.709391
P26038	0.01	0.113774
P42704	0.04	0.151604
Q63HN8	-0.05	0.666399
P13639	-0.04	0.549177
O75643	0.01	0.0833845
Q08211	0.07	0.472901
O43707	0.07	0.400294
P34932	0.04	0.139165
O75369	0.03	0.0455569
P53396	0.05	0.234147
Q9UPN3	-0.02	0.31705
P38646	-0.06	0.78987
Q92598	0.01	0.0566378
O95347	0	0.186678
Q92608	0.01	0.0600913
P08133	0.03	0.0693806
P08670	-0.07	0.980286
P20700	0.07	0.451084
Q7Z6Z7	0.01	0.112096
Q5T4S7	0.05	0.26356
Q9NTJ3	0.03	0.07777
P14625	0.03	0.0408888
Q04637	-0.01	0.262487
Q92614	0.07	0.434421
Q00839	0.06	0.292482
Q86UP2	0.06	0.278959
P13796	-0.05	0.726875
P60709	-0.03	0.450544
Q71U36	0	0.157538
P00558	0.01	0.115517
P07437	-0.08	1.1365
Q13428	0.09	0.615858
Q9P2E9	-0.01	0.206569
P11021	-0.01	0.206292
Q9Y4A5	-0.07	1.03713
Q13576	0.1	0.866355
P27816	0.03	0.0723631
P31948	-0.14	2.40162
P48643	0.03	0.0469748
Q9UQ35	0.02	0.0310324
P12814	-0.01	0.220359
Q86VP6	0.02	0.0132865
O60610	-0.01	0.211985
P10809	-0.01	0.209528
P12956	-0.03	0.41838
P33993	0.1	0.825517
Q12906	0.1	0.832035
P19338	0.05	0.183619
A5YKK6	-0.09	1.35406
P13010	-0.03	0.418974
P50990	0.04	0.141568
P68104	-0.11	1.73327
O75533	0.01	0.0951224
P06733	0.02	0.00687848
Q9Y520	0.01	0.0839116
P26358	-0.04	0.629309
P52272	0.04	0.12664
P49736	0.05	0.188137
O00410	-0.03	0.504022
P04406	0.01	0.0539467
P49368	0.01	0.106269
Q9P2J5	0.03	0.0487153
P02786	0.02	0.0152152
O60264	0.1	0.799841
Q92945	0.03	0.0636451
A6NHR9	0.06	0.360268
Q14789	0.08	0.594102
Q16891	0.08	0.544213
P17844	-0.03	0.416428
Q15021	0	0.178582
Q86U86	0.02	0.0139712
Q29RF7	0.03	0.0554659
P62258	0.03	0.0507688
Q92878	0.09	0.668696
Q14152	0.02	0.0195949
Q9BQE3	-0.06	0.49027
P55072	0.03	0.0649561
P55265	0.01	0.0643282
Q5UIP0	0.02	0.0232453
P49588	0.05	0.216053
P51532	0.06	0.320992
Q16531	-0.12	2.05964
P50851	0.06	0.303961
Q02790	0.03	0.0662686
P52701	0.06	0.281978
P68371	-0.06	0.59771
P15311	0	0.145616
P0DMV9	-0.04	0.549453
Q14566	0.08	0.551436
P25205	0.02	0.00122364
P06576	0	0.176493
P33176	0.01	0.0867767
P55060	0.02	0.0298571
Q7KZF4	0.01	0.113677
Q9Y4L1	-0.01	0.282725
Q92922	0.1	0.847737
Q7L014	0.03	0.0632615
P46940	0.09	0.707201
Q96AE4	0.02	0.0130857
P17987	0.01	0.0581212
P78371	0.01	0.0721264
P0DJD1	-0.08	0.70172
P78347	-0.04	0.616121
O95239	-0.04	0.553199
Q8WUM4	0.03	0.0596227
Q99832	0.02	0.0128914
Q93009	0.06	0.319096
P14618	0.04	0.149669
P33991	0.09	0.663112
Q9Y5B9	0.07	0.449652
A0AVT1	0.03	0.0456293
P11387	0.08	0.506289
P60842	0.01	0.0733642
Q14690	0.12	1.12643
Q9H0A0	-0.01	0.274006
P54577	-0.01	0.225651
O14980	-0.09	1.36265
O60506	0.07	0.389216
P13667	0.03	0.0901511
Q13263	-0.11	1.79727
Q92841	0.01	0.0722369
P50991	-0.12	2.05465
Q7Z460	0.06	0.303705
Q9NS87	-0.07	1.04053
P26639	0.02	0.00481822
O43390	0.06	0.303078
Q92621	-0.04	0.625716
O60841	0.13	1.28305
Q9NVI1	-0.03	0.466034
Q8NFC6	0.03	0.0665194
Q8TAQ2	0.07	0.446919
P22314	0	0.136732
P24928	0.08	0.530971
Q9UKV3	-0.02	0.339003
O00571	0.04	0.126245
Q9NR30	0.11	0.984802
O60763	0.08	0.498108
Q13085	0.08	0.492575
P33992	0.05	0.243255
Q16666	0.06	0.348655
Q12873	0.06	0.302245
P68366	-0.12	0.970988
Q8NF50	-0.02	0.315097
P23246	0.13	1.39242
Q8N1F7	-0.02	0.334959
P53621	0.05	0.25067
Q9H583	0.02	0.00385065
P42285	0.01	0.0906731
P49321	0	0.139382
P04350	0.03	0.131211
P25705	0.03	0.0864918
Q9NTI5	0.08	0.568421
Q15424	0.08	0.542147
Q15393	0.07	0.401873
P27797	0.02	0.0321085
Q08378	0.05	0.226221
P22626	0.06	0.31538
Q14203	-0.01	0.209482
P09651	-0.06	0.898902
P40939	0.06	0.293948
Q9ULW0	-0.35	11.0589
P16615	0.09	0.615052
P61978	-0.02	0.37648
Q15154	-0.14	2.59204
Q08J23	-0.02	0.304078
Q7L2E3	-0.04	0.592787
Q8N163	0.08	0.538347
P50395	-0.18	3.76899
Q5VYK3	-0.01	0.276749
P04075	-0.01	0.203622
Q9BQG0	0.08	0.500357
Q13435	0.06	0.273692
Q99460	0.06	0.359368
P53618	-0.04	0.550548
O43143	-0.01	0.274256
Q13423	0.05	0.224167
B0I1T2	-0.09	1.34248
P41252	0.01	0.0547377
O95782	0.03	0.0327691
O94906	-0.02	0.389009
Q6KC79	0.04	0.131582
P29401	0.03	0.0477416
Q9UIG0	0	0.121493
Q8NI27	-0.03	0.42278
Q9BXJ9	-0.01	0.27383
Q9NZ08	-0.01	0.253056
P18858	0.04	0.14096
P43403	-0.08	1.2121
P43246	0	0.174813
P11940	-0.11	1.77989
Q13200	-0.05	0.685561
Q12888	0.12	1.09271
P30101	0	0.136906
Q9HAV4	0.09	0.734842
Q99798	0.03	0.0852352
Q01813	0.07	0.374388
P04843	-0.02	0.358857
P40227	0.03	0.0402929
Q14974	-0.03	0.464001
P11717	0.03	0.0465974
P04040	0.01	0.0868782
P22102	0.02	0.0412072
O95071	0.06	0.367353
O75691	0.12	1.21754
Q14697	-0.03	0.415312
O75475	0.06	0.298403
P51858	0.1	0.895283
P18583	0.11	0.904625
P26641	0.04	0.10604
Q14571	-0.07	0.856322
Q93008	0.01	0.0793784
P48634	0.05	0.23166
P43243	0.07	0.410928
P49750	0.06	0.330276
Q9C0C9	0.02	0.00122364
P17480	0.07	0.453907
P47897	-0.01	0.243077
Q13451	-0.03	0.410673
Q15029	-0.01	0.205138
Q7KZ85	0.04	0.136684
P07195	-0.04	0.600009
P63010	-0.03	0.472572
O14497	0.01	0.0832281
P68032	-0.11	1.45683
Q8N3U4	-0.07	0.983469
Q15233	0.03	0.0633512
P06748	0.01	0.115879
P55884	0.02	0.0311579
P48735	0.01	0.0895307
P05455	0.06	0.310653
P29144	-0.02	0.303477
P42166	0.02	0.0327419
Q5SRE5	-0.02	0.331307
O14578	-0.06	0.585779
P08473	0.06	0.318599
P35241	0.07	0.416387
Q9NRL2	0.05	0.216246
P49915	0.04	0.166288
Q14103	-0.06	0.789757
Q96T88	-0.15	2.65736
P52948	0.01	0.0961622
Q9BXP5	0.05	0.220111
P06400	0.02	0.0319478
Q92900	0.05	0.211588
Q8TEM1	0	0.146856
P26640	0.05	0.214982
Q15181	0.02	0.0211618
Q16555	0	0.15785
P51610	0.01	0.102878
Q93084	0.09	0.620269
P10412	0.07	0.454309
P56192	0.06	0.330157
P11586	0	0.170384
O95466	-0.09	1.32655
O75122	-0.02	0.300117
Q1KMD3	0.04	0.164127
O43290	0	0.163265
P35251	0.05	0.177427
Q8NC51	0.03	0.0838096
P54578	0.09	0.636015
Q9H2P0	-0.02	0.298343
P27348	0.04	0.175868
Q10567	0.01	0.0685343
Q12830	0.09	0.63667
O60313	-0.02	0.295434
Q13464	0.01	0.0550431
Q9Y265	0	0.131775
P16402	0.17	2.12295
Q13620	0.05	0.207383
Q9P258	0.1	0.851282
P63244	-0.17	3.19028
P07237	0.05	0.267335
Q15046	0.05	0.181035
P14314	0	0.192082
P00338	-0.07	1.07456
O75083	0.04	0.157284
O75534	0.02	0.0281786
P54136	0.08	0.557015
Q9H4A3	0.01	0.0948985
O15294	-0.12	1.92358
P41250	-0.04	0.601441
P40926	0.03	0.0305229
Q99615	0.01	0.0771684
O94979	0.05	0.203328
P30153	-0.04	0.633968
P16401	0.01	0.0793539
Q14151	0	0.0293399
Q01518	0.03	0.0406791
Q5JRA6	0.05	0.248946
P12268	-0.02	0.33595
P16403	0.11	0.773895
P35658	0.03	0.0877854
O94854	-0.08	0.134938
P63104	0.06	0.282514
Q12789	0.04	0.167638
Q9NR09	0.03	0.112451
P19174	-0.04	0.602118
P46939	-0.04	0.49325
Q13177	-0.04	0.529796
P23526	0.02	0.0238132
P45974	0.03	0.04111
Q15075	0.09	0.634593
Q5SSJ5	0	0.119469
Q15459	0.04	0.129444
O43175	0.05	0.190312
Q9UQ80	0.04	0.153839
P00813	0.02	0.00295548
P61247	0.04	0.109864
Q460N5	-0.12	1.70328
P36776	0.03	0.0745502
Q5T7N2	0.06	0.368362
P27824	0.11	1.01784
Q9NYU2	0.01	0.0869089
Q8NE71	0.08	0.493943
P05023	0.01	0.0916739
O95373	0.02	0.0148571
O75717	0.03	0.0906376
Q9H2G2	0.02	0.0387539
Q96ST3	-0.04	0.547916
Q6PKG0	0.07	0.384702
P07910	0.1	0.788103
O43719	0.03	0.0400891
P22234	-0.01	0.231825
P22307	-0.02	0.295912
O94915	-0.08	1.15884
Q09161	-0.03	0.472291
Q6PL18	-0.12	1.67322
Q14966	0.01	0.0161544
O75165	0	0.119632
P08575	-0.01	0.227483
Q96K76	-0.07	0.87758
P23528	0.01	0.0720184
P62937	-0.04	0.58004
Q13547	-0.11	1.81727
Q13838	-0.02	0.320146
P49411	0.06	0.344826
Q04917	0.05	0.242137
O60341	-0.03	0.405309
Q7LBC6	0	0.124133
Q8TEQ6	0.02	0.0102464
P31946	0.07	0.394005
Q9ULT8	-0.13	2.32278
Q7Z6E9	0.03	0.0853048
O60306	-0.01	0.22537
Q12996	0.04	0.110277
P78344	-0.03	0.491917
Q15020	0.04	0.131133
P30876	-0.02	0.300151
B5ME19	0	0.16101
P55786	0.02	0.00801665
P39023	0.1	0.755665
Q99623	0.05	0.232796
P52209	0.11	0.981656
Q9Y2W1	0.06	0.313908
P31939	-0.09	1.44377
Q99459	0.05	0.201489
Q8WYP5	-0.01	0.157745
P61011	-0.01	0.265754
P28838	-0.05	0.699539
Q6P2E9	-0.09	1.39867
P38919	0.1	0.893373
Q96JM3	0.08	0.569048
P46100	0.01	0.0765297
O94776	0.03	0.0952817
Q99661	-0.15	2.7281
P51659	-0.04	0.541923
Q14527	-0.17	3.16524
P67936	0	0.198753
P23921	-0.17	3.18977
O14646	0.02	0.0180365
Q9NU22	0.14	1.42563
Q9Y6K1	-0.06	0.827086
P09429	-0.09	1.29759
P27694	0.01	0.0919858
Q9Y450	-0.06	0.831856
O94826	0.01	0.0429449
P36578	-0.07	1.06208
O75153	-0.07	0.768509
O15042	0.05	0.205245
Q7Z3K3	0.06	0.372394
P23396	0.03	0.031303
P18669	-0.03	0.430482
Q8WUM0	0.05	0.223848
Q9NRZ9	0	0.141532
Q13045	-0.01	0.179355
Q9BUQ8	0.05	0.265899
Q9H4L7	0.01	0.0550177
Q96T51	-0.11	1.57305
P27695	-0.13	2.32511
Q9NSE4	0.05	0.247872
Q92499	0.04	0.0991473
P39880	0.02	0.00857231
Q99590	0.04	0.161729
P62195	-0.02	0.294512
Q08945	-0.02	0.323026
P35749
P61981	0.05	0.249151
Q9UK61	0.01	0.0586382
P46459	0.02	0.00448077
Q9UI08	-0.03	0.375808
P37802	-0.04	0.614317
Q03164	0.07	0.44053
Q92576	0.01	0.0622544
Q9Y678	-0.03	0.467995
Q14240	0.02	0.0358663
Q03701	0.02	0.0274019
P00367	0.06	0.357649
P17980	-0.01	0.290693
Q9NVP1	-0.01	0.219927
P40763	-0.12	1.98823
Q9BTC0	0.04	0.161859
Q9H0D6	0.05	0.242126
P20042	0.03	0.0350552
P50570	-0.06	0.853871
O75400	0.05	0.262637
Q9H4M9	-0.02	0.378127
P06744	-0.07	1.02988
O76021	0.11	1.00757
P61158	-0.06	0.797887
Q15648	0.04	0.182944
Q9Y617	-0.22	5.13319
Q8TCG1	-0.01	0.258287
P04264	0.61	17
P19367	0.02	0.0103396
Q8IYB3	0.13	1.23956
Q9NW13	0.04	0.145837
Q8WWM7	-0.02	0.318043
P49748	0.1	0.764858
Q92974	-0.05	0.686523
O15027	0.01	0.0425505
Q9BSJ8	-0.08	1.06519
P09884	-0.13	2.24275
Q9H307	0.06	0.299532
Q06323	-0.06	0.87962
Q15436	-0.04	0.59651
Q14669	-0.05	0.613003
Q96RP9	-0.16	2.59166
Q92835	-0.01	0.106076
Q15437	-0.09	1.18838
Q92556	0.03	0.0708468
P46777	0.05	0.248462
Q9HCK8	0.02	0.0355513
P26583	0.09	0.711653
Q03252	0.09	0.660009
O60664	-0.09	1.4053
Q9H2U1	-0.04	0.486102
Q9NTK5	0.04	0.167478
P50502	0.01	0.0864229
P48444	0.01	0.112708
P09211	0.03	0.0887137
Q9UBT2	0	0.149376
P35998	0.03	0.056447
P35659	0.09	0.613
Q8IY81	0.09	0.674589
Q12788	-0.03	0.362738
P49916	0.01	0.0823848
Q9UHX1	0	0.185457
P62424	0.07	0.391256
Q93034	-0.09	1.11345
O15226	0.09	0.69005
O15020	-0.07	0.463186
Q9BUJ2	0.05	0.238674
P14866	0.05	0.22381
Q13459	0.01	0.0738092
O14776	0.08	0.545486
P17858	0.01	0.00364741
P62805	0.02	0.00656454
Q06124	0	0.143457
Q16658	0.14	1.6034
O00203	-0.11	1.86351
Q16181	0.02	0.0340886
P52732	-0.02	0.302301
Q9HC38	0.04	0.168099
P46063	-0.06	0.804873
P18124	0.06	0.301911
Q4G0J3	0.07	0.444028
Q00013	-0.08	1.13998
Q14141	-0.07	1.00811
Q9BPX3	0.01	0.0734645
P16949	0.05	0.22629
P37837	0	0.123865
Q5VTR2	-0.01	0.22839
Q9NYF8	0.14	1.56071
Q15691	-0.44	17
Q86XP3	0.01	0.0790436
Q92769	-0.03	0.240907
Q69YH5	-0.09	1.01086
Q9H845	0.06	0.296194
P26196	0.03	0.0396454
O95602	-0.07	0.823093
P34931	-0.14	0.338915
P22059	0.1	0.772034
O00232	0.02	0.00908188
P58876	-0.01	0.248411
O76094	-0.08	1.24416
Q14978	0.08	0.497541
O94973	-0.12	1.24432
Q9Y266	0.04	0.101975
P62753	-0.07	0.980791
P30740	0.08	0.567595
Q96T23	0.14	1.41564
P31689	-0.17	3.22427
Q92547	-0.1	1.11158
P60174	-0.03	0.486262
Q07866	-0.06	0.574369
Q9UHD8	0.03	0.0731413
P42566	0	0.0874777
Q96QK1	0.12	0.996292
Q86VM9	0.12	1.24807
Q15019	-0.04	0.549003
O15371	-0.04	0.478036
P62191	0.04	0.131274
Q9UHB9	-0.02	0.220441
P35606	0.02	0.00182165
Q9BXW9	0.05	0.251591
Q9Y263	-0.04	0.46268
Q9NQC3	0.06	0.319803
Q9UNF1	-0.01	0.248767
Q6DD88	0	0.155756
P11413	-0.01	0.199698
Q93074	-0.1	1.2219
O00567	0.12	1.07438
O95202	-0.01	0.152709
Q16881	-0.1	1.63898
Q9HB71	-0.01	0.259996
Q9NXG2	0	0.0714588
Q9UIA9	0.04	0.136697
P51692	-0.02	0.377027
Q06830	0.07	0.448693
P30041	0.09	0.687333
Q9NZB2	0.03	0.0752452
Q96A65	-0.01	0.0990042
P07737	0.02	0.0195291
Q92797	0.01	0.0683246
Q5JTH9	0.11	1.00363
P08865	-0.13	2.15736
P62906	-0.05	0.783549
Q9UG63	-0.01	0.190038
P23588	-0.01	0.236493
P31150	0.03	0.125051
P05556	0.03	0.0511177
P46060	0.02	0.028255
P11216	0.06	0.343199
Q8IZH2	0.07	0.511088
Q8N257	0.03	0.0959915
P42229	0	0.0425804
Q13123	-0.05	0.74014
Q9Y230	0.06	0.326073
O60287	0.07	0.446667
Q01780	-0.04	0.450217
Q96G03	0.07	0.473247
P51572	0.06	0.338993
P49591	0	0.0623269
P35232	-0.03	0.401204
Q96SB4	-0.01	0.185953
Q9Y618	-0.08	0.980178
Q15052	-0.1	1.46809
O75592	-0.02	0.25003
Q9UBE0	0.07	0.462876
Q99873	0.05	0.182665
Q5T8P6	0.09	0.622061
Q9UBC2	0.04	0.141854
O14974	0.02	0.0216155
Q96PK6	0.02	0.0509306
P42167	0.1	0.715364
Q8TCS8	0.01	0.00119998
Q92541	0.1	0.780729
P00505	-0.09	1.23509
Q969G3	0.07	0.457027
Q5H9R7	-0.03	0.366674
Q9UBB4	-0.08	1.22002
Q5VZL5	0.05	0.242413
Q7Z2W4	0.01	0.0243302
O43242	0.02	0.0191528
Q9Y696	0.05	0.202938
Q9H4E7	-0.06	0.610029
O60814	-1.71	17
P40925	0.01	0.043378
P51149	-0.05	0.679889
P30154	-0.11	1.00942
O60832	0.11	0.994893
P08195	0.03	0.107326
P08758	0.02	0.0273648
P47756	0.02	0.00244553
Q96T58	0	0.114935
Q96GQ7	0.13	1.33
Q9Y5Q9	-0.01	0.119064
Q13310	-0.03	0.363919
Q7L1Q6	-0.17	3.37924
Q02218	0.02	0.0378111
P60228	0	0.178287
Q9Y6D6	0.07	0.411121
P46379	-0.14	1.82479
P08237	0.04	0.130031
Q5JRX3	-0.02	0.279909
Q15365	-0.13	2.16167
P21399	0.02	0.00756816
Q08752	0.03	0.059876
P04844	0.01	0.0901684
P35637	0.08	0.489764
P52306	-0.06	0.712647
O43592	0.05	0.26161
A2RRP1	0.04	0.228427
O15355	0.08	0.587897
P98171	0.03	0.11396
O00267	0.03	0.127314
Q5T1M5	0.09	0.652091
Q9BYW2	0.03	0.124275
O00148	0.02	0.0932495
P06493	-0.07	0.947132
Q8WWQ0	0.06	0.302778
P05141	-0.08	1.12832
Q9NX58	0.01	0.0180619
Q7Z5K2	0.05	0.197513
Q9Y3I0	0.08	0.525069
Q9UKM9	0.1	0.796597
P07954	0	0.138551
Q13616	0.01	0.0144426
P61221	0.05	0.181373
P23634	0.05	0.300755
Q8WYA6	-0.01	0.135109
Q9Y3F4	0.05	0.239249
Q8IX12	-0.03	0.466981
Q92973	-0.08	0.838256
Q9NZJ4	-0.04	0.33415
Q9NXV6	0.14	1.42524
P51784	-0.1	1.64998
P42224	0	0.12968
O43252	-0.02	0.358077
Q9BY44	-0.04	0.525961
Q9UHD1	-0.08	1.13129
P17812	0.04	0.152731
O43847	-0.09	1.37678
O00231	0.04	0.118017
Q12931	0.1	0.747711
P51812	0.05	0.286445
Q9BZZ5	0.03	0.0836717
P49756	0.07	0.425263
O15067	0	0.123395
O00170	-0.05	0.6478
Q14258	0.01	0.0951212
P67809	0.04	0.106287
O60271	0.05	0.332637
P21796	0.11	0.991767
P54727	-0.02	0.363182
O75367	0.05	0.258317
P11177	0.01	0.0180226
P11171	0.02	0.0357181
P26599	-0.07	1.00594
Q9Y2W2	-0.06	0.884322
Q9UMX0	-0.15	2.35266
Q9UGP8	0.07	0.422478
Q9UNX4	0.07	0.442507
Q8WXF1	0.15	1.57502
O95793	-0.06	0.714472
O00299	0.02	0.0151098
Q9H2M9	-0.03	0.379453
Q10713	0	0.136202
P49790	-0.02	0.230465
Q14157	0.01	0.0454215
O43776	-0.01	0.180539
Q9BVP2	0.15	1.74909
P36542	0.06	0.340603
Q9UPN9	0.04	0.123014
P51531	-0.04	0.0756147
P78559	0.06	0.319679
Q9Y3T9	0.13	1.30209
O60934	0.03	0.0782043
Q96RU3	0.04	0.179889
P52888	-0.06	0.710736
P09104	-0.03	0.263954
O15372	0.05	0.255666
Q00341	0	0.0740929
P55209	-0.11	1.42891
O60885	0.03	0.0713841
Q9NUU7	0.08	0.565265
O00425	-0.02	0.243196
Q14651	0	0.079119
Q9UPU5	0.09	0.731646
Q13617	0	0.107459
Q14643	0	0.0524739
Q86UX7	0.13	1.17657
P54920	-0.03	0.373075
P61758	-0.02	0.319478
Q70J99	-0.03	0.312929
P51991	0.15	1.65402
Q9H9A6	0	0.0936139
Q8NI36	-0.01	0.126044
P52907	0.13	1.39002
P63208	-0.01	0.262059
Q96HE7	0.03	0.075384
Q6JBY9	0.07	0.477849
P55084	-0.02	0.372568
Q76FK4	0.04	0.144738
Q96SI9	0	0.075272
Q99733	-0.19	3.66577
P98175	0.03	0.123809
P07602	-0.05	0.697732
O15144	0.07	0.472588
Q13347	-0.01	0.206406
P54886	0.1	0.870119
O14979	0.12	1.23284
P53992	-0.07	0.790451
Q9NVI7	0.04	0.184124
Q9Y3P9	-0.06	0.654594
Q13153	-0.08	0.788428
Q9Y262	0.1	0.798005
Q53GS9	-0.18	2.58508
Q8TBC4	0.01	0.0139427
P31040	0.02	0.0330982
P12081	0.06	0.346375
Q99543	0	0.0781331
P07384	0.01	0.0188804
Q709C8	0.05	0.276402
P52789	-0.02	0.242961
P78332	0.14	1.36712
Q9Y2X3	0.04	0.174863
Q9Y2L1	0.06	0.381536
P05198	0.09	0.655321
O00116	0.02	0.0608537
Q07666	0.15	1.57633
Q8IWZ3	0.07	0.501162
P50748	0.09	0.660473
O96028	-1.48	17
P06753	0.07	0.475478
O75376	-0.14	1.65915
P09543	-0.01	0.115283
P13797	0.01	0.0310453
Q99567	0.03	0.0726188
Q9Y5K5	-0.03	0.332038
P12236	0.07	0.375357
Q6PGP7	0.02	0.0187221
P62333	0.03	0.0718474
P49959	0.02	0.0571767
P80303	0.01	0.0530366
Q5K651	0.09	0.741361
P57740	-0.01	0.147722
Q06210	0.03	0.136566
Q96FV9	0	0.0571753
Q13619	-0.09	0.768739
Q14684	0.08	0.573098
Q9H6T3	-0.03	0.33465
Q12905	0.07	0.388428
P12004	-0.05	0.751286
Q9Y4E8	0.02	0.0800477
Q02878	0.02	0.0287308
Q9UKN8	0.05	0.255238
P15531	-0.1	1.39556
Q12904	-0.02	0.294885
O00429	-0.02	0.245968
Q9NQ48	0.05	0.185665
Q9NY33	0.02	0.00355469
Q15003	-0.02	0.251066
P43686	0.03	0.0694459
P29590	0.12	1.15863
P31930	-0.11	1.45102
P62495	-0.43	14.1912
Q9BTE3	-0.02	0.239526
Q6UB35	0.07	0.449768
Q9UNY4	-0.05	0.502874
P13489	-0.08	1.04217
Q99575	0	0.054814
P49589	0.02	0.0577555
P13798	0.04	0.157766
P04083	0.04	0.139586
Q9Y6Y8	-0.02	0.199887
P32969	0.03	0.063627
Q9NSD9	0.07	0.430983
P14550	0.09	0.6528
O60749	0.06	0.310374
Q9UIQ6	0.05	0.300432
Q14692	0.06	0.367704
Q9NTJ5	0.01	0.075555
Q6F5E8	-0.05	0.392322
P35249	-0.07	0.778932
Q9BZF1	-0.15	2.5136
Q14166	-0.12	1.49688
Q9Y5K6	0.01	0.0892207
P30622	0.08	0.563584
P15498	-0.02	0.205971
Q9Y6G9	0.09	0.733828
Q00534	-0.04	0.52643
Q14671	-0.04	0.458634
Q8IX01	0.05	0.25502
Q96CW5	-0.02	0.186655
O43148	0.09	0.799793
O14617	0.04	0.132228
Q15637	-0.01	0.173086
Q10570	0.04	0.191544
P46087	0.07	0.470392
Q12769	-0.04	0.377609
O60508	0.09	0.655692
Q7Z3B4	-0.08	0.938124
P24752	0.11	0.968314
Q99996	0.08	0.514375
O43395	-0.01	0.22773
P14868	0.08	0.534532
O95155	-0.01	0.133768
Q12768	0.03	0.141803
Q8WXH0	0	0.0643949
Q6Y7W6	-0.06	0.50694
Q05086	-0.11	1.29793
P38606	0.05	0.301893
P25786	-0.06	0.856967
P29350	0	0.0323615
Q05193	0.07	0.352426
O75390	0.01	0.106099
Q10471	0.03	0.0686902
P31943	0.12	1.2319
Q99729	-0.07	0.995266
Q15366	-0.21	3.75429
Q14C86	0.01	0.0509008
P09960	0.07	0.469654
Q5JSH3	0.08	0.614246
Q13206	0.05	0.28023
Q9UBL3	0.02	0.0287363
Q9BVJ6	-0.02	0.269243
Q9Y6D9	0.01	0.0138107
Q96BP3	0.16	1.86693
Q9UPQ0	0.01	0.00916462
Q9H6Z4	0.02	0.0506139
Q16851	0.07	0.489072
Q07864	-0.03	0.263907
Q9Y4B6	-0.05	0.494694
Q13618	0.03	0.0752795
Q15155	0	0.037068
Q2NL82	0	0.0964035
Q8IY18	0	0.128886
O75874	0.15	1.75736
Q96QC0	0.01	0.0140126
Q14202	0	0.0593004
P69849	-0.03	0.0359761
Q13330	0.01	0.00389843
O00411	-0.02	0.18534
Q9UMS4	0.02	0.000881233
Q92925	0.01	0.0283707
Q13283	-0.17	3.1925
Q8WVM8	0.05	0.292934
Q14807	-0.29	4.35949
Q86UE4	-0.06	0.662841
Q96J02	-0.15	1.73799
Q7Z3U7	-0.29	5.07168
Q8WU90	-0.07	0.716772
P34897	0	0.110199
Q9H4A4	0	0.0470539
P23193	0	0.111679
O75410	0.08	0.486616
P31146	0.08	0.591315
O95232	0.13	1.27717
Q16576	-0.02	0.325292
Q00325	0.05	0.200264
O43747	0.03	0.109243
Q02224	-0.22	3.40207
Q68CP9	0	0.0742715
P61201	0.04	0.169522
Q9HCE1	0.06	0.33476
Q13523	0.03	0.0856109
O00139	0	0.0855008
Q96KR1	0.03	0.0951291
Q14160	0.03	0.0963314
P62820	0.07	0.407411
Q9C0K0	0.01	0.0715598
Q6P1N0	-0.05	0.409458
O43314	-0.07	0.634592
O75152	0.08	0.599355
O95163	-0.02	0.242994
P40222	0.04	0.191911
O14745	0.1	0.72813
P82650	0.01	0.0455032
Q9HB07	-0.02	0.295285
P62701	-0.01	0.267533
P38159	0.04	0.150124
Q8IWJ2	0.05	0.297489
P21127	0.07	0.449165
Q9Y383	0.06	0.371254
Q96KP1	-0.04	0.406898
Q8TDD1	0	0.0396352
Q9HCS7	0.02	0.0365475
Q9H2U2	0.11	1.00413
P15880	-0.07	1.06339
Q9BZE4	0.07	0.381397
Q16543	-0.01	0.232388
O43615	0.07	0.456366
Q7Z478	0.05	0.292524
Q8N1G4	0.01	0.0111789
Q13724	-0.2	2.46165
Q96T37	0.05	0.269972
Q86V48	-0.04	0.37624
Q9UL46	-0.02	0.307818
Q9UPT8	0.06	0.366611
P35269	0.02	0.0397404
Q9UKY7	0.16	2.03289
Q9NVE7	-0.14	1.43366
P83731	0.02	0.00232311
Q09028	-0.02	0.265356
P30085	-0.06	0.709378
Q9Y4E1	-0.01	0.204302
Q9UK59	-0.03	0.337433
P28331	0.02	0.0479632
Q8TD16	0.07	0.483862
Q7Z4V5	0.13	1.24471
Q99497	0	0.15194
P11310	0.05	0.301506
Q92673	-0.08	0.725429
Q13561	-0.02	0.171278
Q92896	-0.03	0.285159
Q9UII4	-0.24	3.97326
Q8NHM5	-0.04	0.444209
Q9Y224	0	0.134538
P46781	0.08	0.526755
Q96RT1	-0.1	0.795186
Q8WVM7	-0.01	0.0872211
Q7KZI7	0.05	0.294611
Q14738	-0.22	4.33064
O00303	-0.04	0.487686
Q01433	0.01	0.0355543
Q9NUQ9	0	0.0348534
Q96RS6	0.04	0.19659
Q96KP4	0.01	0.00758818
Q12874	-0.04	0.584786
Q8NFD5	0.02	0.0203486
Q96HW7	-0.07	0.650195
Q8WWY3	-0.01	0.207028
Q9UPT5	-0.16	2.04263
Q9UKW4	0	0.0881307
O14777	-0.07	0.732761
Q9Y6D5	-0.02	0.158268
P30520	0.03	0.0723726
P41091	0.03	0.0315817
Q96F07	0.09	0.748647
Q8IWZ8	0.04	0.198702
P07355	0.01	0.0241694
Q9UJU6	0.05	0.231057
Q4LE39	0.01	0.0196781
P24539	0.12	1.04184
Q9Y5A7	0.01	0.0172011
O95104	-0.02	0.302674
Q8TAF3	0.03	0.0898697
Q53EL6	0.07	0.383526
Q9NUV9	0.07	0.434438
Q9BZJ0	-0.03	0.326066
Q14146	0.03	0.104004
Q9BQ39	0	0.0319868
Q9NZN4	-0.2	3.42369
P82970	0.14	1.47659
P49189	0.11	0.926836
Q06203	0.05	0.230129
Q6YP21	0.04	0.195146
P51114	0	0.0873255
Q6WCQ1	-0.2	2.45996
Q8IZL8	0.11	0.861671
P26368	-0.15	2.00366
P05771	-0.04	0.420761
P21359	-0.01	0.129038
P36873	-0.13	1.92169
O43172	0	0.0444665
Q9UKJ3	0.09	0.677362
Q96P70	0.08	0.622788
Q8N684	0.05	0.298539
Q08379	0.07	0.495113
P00491	-0.04	0.541308
O14686	0	0.046348
P09525	0.14	1.1522
P49257	0.05	0.186504
O14976	0.04	0.167874
Q8TC07	-0.14	1.65069
Q8WWK9	-0.23	4.04747
P50453	0.11	1.0126
P62249	0.01	0.05212
P45880	0.11	0.931652
Q08380	-0.01	0.173088
P19525	0	0.165786
O75937	0.06	0.323557
P53999	0.03	0.0623032
Q4V328	0.04	0.197462
Q9UN86	-0.08	0.976723
P23229	-0.08	0.783611
P61204	0.02	0.0165833
Q96AQ6	-0.01	0.163402
Q9H3S7	0.05	0.242565
Q2NKX8	0	0.0592119
Q13151	0	0.072988
P46783	0.01	0.0422066
Q8IWV8	-0.24	3.53832
O75694	0.07	0.478221
P12235	-0.16	0.591578
Q92804	-0.07	0.505183
P52566	0.01	0.0696588
O95831	0.05	0.234009
O14744	0.08	0.516607
Q7L0Y3	-0.08	0.808488
P62979	-0.02	0.389924
P21266	0.1	0.838425
P48739	-0.02	0.359698
O00186	-0.11	1.14387
Q14562	-0.01	0.074571
Q14BN4	0	0.0545804
Q9NZL9	0.03	0.127848
P49711	0.01	0.112809
P04053	0	0.0801631
Q96I99	-0.02	0.15467
O60216	0.02	0.0384829
Q12849	0.02	0.0546691
Q6IBS0	-0.04	0.384905
Q7Z7L1	0.05	0.278672
P60981	-0.07	0.638033
Q92619	0	0.0184039
Q96RL7	-0.04	0.374381
Q6FI81	-0.01	0.198134
O75116	0.01	0.0230231
O60716	-0.06	0.620929
Q13308	-0.05	0.42828
Q2TAY7	-0.23	4.75164
Q01105	0.07	0.456833
Q14149	0.07	0.472793
Q9BV73	-0.12	1.45833
Q9BW19	-0.13	1.54671
P35250	0.04	0.191518
O43684	0.02	0.0353639
P04899	0	0.0821871
Q96EE3	0.03	0.133302
O43264	-0.04	0.466179
Q96I24	0.03	0.118774
P10644	0.01	0.0441232
O76031	-0.01	0.107418
Q9Y2Z0	0.02	0.00655629
P62750	0.03	0.0720362
Q9NYV4	0.02	0.0327215
Q15084	0.09	0.738493
Q96L91	0.01	0.0327293
Q8N1G2	0.1	0.864149
Q9H501	0.04	0.198894
O14964	-0.08	0.772698
Q96T76	-0.31	4.73744
P08621	0.07	0.416124
P28340	-0.14	1.71277
Q15031	-0.06	0.540031
P31350	-0.09	1.17383
P06239	-0.05	0.399273
Q9NSK0	-0.18	1.79614
Q9ULC4	-0.13	1.97113
Q9BT78	-0.1	0.996618
Q96CW1	-0.18	2.80753
O60566	-0.11	1.48607
Q5TBB1	-0.01	0.215029
O75146	0.01	0.0350578
P42695	-0.08	0.762724
P40937	-0.28	5.69234
P19623	-0.03	0.455165
Q13111	-0.02	0.142869
Q9UHB6	-0.01	0.147023
Q99986	0.01	0.0626869
O00154	0.09	0.638284
P60900	-0.27	5.86158
Q15008	0.03	0.0805753
Q9HD20	0.01	0.00884421
Q6L8Q7	-0.06	0.580396
Q96R06	-0.11	1.01521
Q8TDY2	-0.04	0.374425
Q9BW27	0.02	0.0589562
P25788	-0.13	2.19112
Q9Y2I7	0	0.0422175
Q96EY7	0.07	0.403642
Q96QE3	-0.02	0.20652
Q96Q89	-0.08	0.664877
Q6P1J9	-0.12	1.80198
Q13564	-0.03	0.287261
Q92879	-0.07	0.703036
Q15059	0.03	0.122021
Q9ULV4	0.06	0.307162
Q68E01	0.01	0.0235835
Q9H0U4	0.06	0.392647
P60660	-0.18	2.99474
Q9UBF2	-0.02	0.132955
Q16630	0.05	0.202859
O94880	0.05	0.239227
Q9UNM6	0.09	0.706051
Q14444	0.03	0.0355165
Q7L2H7	-0.15	2.36118
P61224	0.02	0.0591399
Q13948	0.21	0.85229
P39019	0.01	0.0430485
P39748	0.08	0.533208
Q6NZY4	0.13	1.21378
Q9GZZ1	-0.09	1.08129
O95487	-0.01	0.104742
O95757	0.08	0.458314
P61026	0.02	0.039119
Q9GZR7	0.14	1.21329
P55010	0.04	0.168759
Q15397	0.12	1.18608
O43852	0.07	0.534828
P42356	-0.04	0.270884
Q16836	-0.27	6.00431
P62136	-0.06	0.136125
Q9NQS7	-0.14	1.75298
Q01469	-0.13	2.03282
O00471	-0.02	0.162505
Q9NUL3	-0.01	0.137574
P55160	0.05	0.243079
A3KN83	0.05	0.28376
P39687	0.06	0.352083
O75131	0.04	0.212126
Q15554	-0.04	0.274194
Q8TDB6	0.01	0.0118519
P08559	0.05	0.243291
O96019	-0.04	0.596451
Q9Y570	-0.01	0.119616
Q9Y4G6	0.14	1.10183
P63241	-0.04	0.575547
P20290	-0.06	0.513912
P78406	-0.01	0.150381
Q9BQ52	0.03	0.0969798
P22087	0.09	0.684252
Q6S8J3
Q8N766	-0.08	1.05721
Q9ULX6	-0.07	0.549295
Q8N7H5	0.02	0.0348095
Q13895	-0.06	0.466284
Q5T9A4	0.04	0.212767
Q6PD62	0.04	0.207125
P29692	0.04	0.170092
P62910	0.04	0.106849
Q7Z417	0.02	0.0804361
O14818	-0.15	2.32898
P50213	-0.02	0.201669
Q86YP4	0.01	0.00984669
Q6IN85	0.02	0.000655168
P24941	-0.12	1.59067
Q9UNH7	0.03	0.137871
Q6SJ93	-0.07	0.528262
P62879	-0.06	0.380707
P25098	-0.13	1.45035
Q5VZ89	-0.05	0.42825
Q12872	0.09	0.587319
O95453	0.08	0.630416
P05387	0.01	0.087879
P25440	0	0.0374342
Q99829	0.04	0.103482
P48147	0.04	0.237649
O75179	0.17	1.26998
Q7Z5J4	0.06	0.301402
P28288	0.04	0.164742
Q9Y4C1	-0.02	0.0924649
Q13409	0.01	0.000908759
Q8NB90	0.01	0.00493473
P40121	-0.02	0.19426
Q96D46	0.05	0.246485
Q99700	0.13	1.089
Q9P0L0	-0.16	3.00918
P25685	0.04	0.123134
Q9H0B6	-0.09	0.685868
Q9H6R4	0.02	0.0647247
Q6ZNJ1	0.08	0.551873
Q9Y277	0.12	1.18806
P55795	-0.04	0.215806
Q92620	-0.1	1.25102
O75439	0.03	0.145485
Q9H1A4	0.05	0.268552
Q92688	-0.08	0.75424
Q15291	0.03	0.0878851
Q9ULK4	-0.06	0.542599
P40938	-0.07	0.685188
P25787	-0.26	5.78225
P30040	-0.15	1.94814
Q96S55	-0.03	0.308021
P07339	0.03	0.129388
O75347	0.02	0.0176724
P55809	0.1	0.762739
P54819	-0.08	0.771077
Q92538	0.09	0.543245
Q15276	-0.01	0.0956697
P50416	0.1	0.779692
Q14498	0.05	0.252395
Q9UNS1	-0.15	1.93534
Q9P2N5	0.04	0.185657
P42858	0.05	0.317792
P35527	1	17
Q13439	0.07	0.40861
Q6P996	-0.1	1.00175
P42696	0.04	0.224868
Q86UV5	0.1	0.765942
O60488	-0.12	1.43072
Q9NQW6	-0.08	0.84559
P27448	0.04	0.233873
P18206	0.09	0.599082
Q32MZ4	0.09	0.726896
P62280	-0.23	5.09625
Q9UI12	-0.03	0.296976
P62873	0.02	0.0356861
Q641Q2	-0.73	11.0059
O75312	-0.04	0.377988
Q9UQ88	0.08	0.381007
Q16222	-0.11	1.23954
P11308	0	0.0723857
Q9H8V3	-0.26	4.46263
Q14139	-0.34	5.25414
P42345	0.01	0.00471729
P63000	-0.29	6.47953
Q96PZ0	0.06	0.32937
Q9UJV9	0.03	0.14393
P41240	-0.01	0.108865
O14981	-0.03	0.278003
O76003	-0.11	1.56271
Q14790	-0.03	0.30209
Q8ND71	0.05	0.316298
Q6UN15	0.05	0.286278
P09012	0.03	0.0828086
Q9UBW7	0.02	0.0610586
Q9H8H0	-0.06	0.554313
Q9UQR0	0.09	0.714191
Q9BTW9	-0.02	0.239949
Q9BZ95	-0.01	0.135696
O94822	0.11	0.965186
P30566	-0.18	2.02028
Q5JTV8	-0.09	0.874644
Q13823	0.12	1.02373
Q99570	-0.02	0.196328
O75821	-0.09	0.968284
P10768	-0.03	0.37421
Q9H3U1	-0.02	0.106634
P61604	0.07	0.374671
Q14847	0.04	0.185958
O43396	-0.1	1.08793
Q9UHI6	0.05	0.29224
Q8N8A6	0.12	0.979565
Q13011	0.05	0.235254
Q8WWP7	-0.07	0.530101
P22392	0.03	0.0549902
Q86YS7	0.07	0.426613
Q15398	-0.22	2.76408
O95319	0.03	0.14127
P62081	-0.08	1.12877
Q16698	0.07	0.446732
Q99536	-0.2	4.05711
P08708	-0.24	4.74524
Q9NTZ6	0.04	0.16463
P52597	-0.01	0.194579
P62241	0.02	0.00674255
Q14694	0.02	0.0794994
P23368	0.02	0.0261947
P05107	0	0.0815336
P28482	-0.07	0.527144
P62316	-0.03	0.469043
P18031	-0.06	0.548979
Q04759	-0.03	0.286772
P28074	-0.18	3.17241
Q15257	-0.17	2.60201
Q9NQ29	0.02	0.0997342
Q01581	0.59	17
Q9UKD2	0.1	0.821343
Q9H0S4	0.01	0.0520594
Q9H0L4	0.05	0.247053
Q07955	-0.01	0.16549
Q00059	0.06	0.378382
Q9NXF1	0.03	0.0915326
P50995	0.09	0.642178
P16104	-0.14	2.4089
Q8IY37	-0.42	8.39565
P08240	-0.04	0.434077
Q13596	0.03	0.173362
Q16539	-0.22	3.21499
Q9UHD9	0.07	0.380768
P25789	-0.48	17
Q16643	0.05	0.235534
Q96EK5	-0.17	1.93748
Q7L2J0	-0.01	0.132255
P52565	0.07	0.439463
O75947	-0.03	0.341684
Q14CX7	0.02	0.059242
Q6NVY1	0.08	0.51612
Q16401	-0.15	2.04793
P49407	-0.01	0.115067
Q9UQN3	-0.04	0.301224
O60879	0.14	1.28303
P05114	0	0.0603625
P35221	0.13	1.37947
O00750	-0.14	1.50082
O95336	-0.02	0.276881
Q9NV70	0.03	0.142899
Q9P265	-0.15	1.51022
P31942	0.06	0.371572
P24534	0	0.146213
Q96JH7	-0.05	0.403707
P53041	-0.05	0.418274
Q9BTT0	-0.01	0.253559
P15170	-2.48	17
Q13769	-0.02	0.203911
P27986	0.04	0.175846
Q15269	0.02	0.0284258
P28070	-0.08	0.716858
O75792	-0.04	0.333784
O60684	-0.14	1.26848
P43490	0.06	0.328936
Q86UK7	-0.02	0.162962
Q8TAT6	-0.03	0.237053
P00492	-0.02	0.283125
P14678	-0.1	1.26909
P0DP23	0.08	0.515539
Q8IXQ6	-0.02	0.198125
Q9NW08	-0.03	0.194754
Q9BSJ2	-0.17	2.1434
Q9BZD4	-0.01	0.155812
Q92820	-0.06	0.649826
Q9Y2D5	0.11	1.03711
Q13535	0.08	0.547732
Q9Y314	-0.09	0.956319
Q8WXX5	-0.01	0.147501
P52294	0.07	0.453581
Q13112	0.11	1.04052
Q15418	0.04	0.199549
Q8NHV1	-0.02	0.279586
Q9H3P7	-0.05	0.448238
Q9UPN7	-0.05	0.406777
P17252	0.07	0.402479
P61106	0.05	0.229358
P52292	-0.29	6.20656
Q5C9Z4	0	0.027744
Q9NPI6	-0.03	0.21009
P17174	0.11	1.04716
Q99848	0.13	1.29369
Q9BXS5	-0.03	0.284763
Q15061	0.05	0.257112
Q8WXI9	-0.11	1.17914
P15121	-0.31	7.90715
Q9UBB9	0.03	0.106745
P43487	-0.09	1.42712
Q5TAX3	-0.06	0.49474
Q8NHQ9	0.02	0.0310136
Q9UBU9	0	0.0563917
P31153	0.01	0.0672894
Q92609	0.02	0.0909744
O75150	0.02	0.0392962
Q96TA2	0.02	0.0555899
O94888	-0.04	0.323658
Q562R1	0.03	0.189002
Q9P2R7	0.03	0.15412
Q8N3X1	0.1	0.691641
O95747	-0.07	0.919264
Q16566	0.03	0.134024
Q15042	0.01	0.00313146
P54132	-0.04	0.316423
Q9Y4W6	0.06	0.411644
Q8TCJ2	0.06	0.338646
Q9NYH9	0.13	1.32703
Q86V81	-0.04	0.522175
Q9NRR5	-0.04	0.237192
P55039	-0.13	1.48371
Q86XI2	-0.13	1.40102
O00541	-0.02	0.123735
Q6PJT7	-0.1	0.858547
Q8NBJ5	0.03	0.139249
Q6PI48	-0.06	0.427425
Q99797	0	0.00281106
Q96E39	0.06	0.35326
O95819	0.08	0.525962
P51665	0.04	0.177734
Q6ZMZ3	0	0.0284016
Q9HAV0	0.04	0.170461
Q68CQ4	0.02	0.0689297
Q99436	0.01	0.0257012
Q9Y6A5	-0.13	1.25082
O75330	-0.16	1.7542
Q8NBS9	-0.02	0.251003
P05388	0.02	0.0278774
P11766	0.11	0.930105
Q9Y315	-0.24	3.57574
P19784	0.01	0.0110234
O75448	-0.09	0.775024
Q9UNZ2	0.03	0.0786623
O95218	0.17	2.06216
O75934	-0.02	0.169966
P10599	-0.3	7.9341
P48729	-0.4	10.5768
P49841	-0.07	0.563318
A0A3B3IRV3	-0.02	0.0466958
Q7L099	-0.05	0.328277
P17066
Q9UBC3	-0.09	0.692819
Q9UKL0	-0.01	0.101429
Q8IWX8	0.07	0.391912
O95573	0.07	0.413425
Q96F15	-0.01	0.112371
Q16512	-0.01	0.130231
P21281	-0.07	0.663955
O95983	-0.01	0.140967
Q99714	-0.09	0.994982
Q9NZM3	0.01	0.00153583
Q5JTZ9	0.05	0.243093
Q5VT52	0.08	0.46636
Q9BZK7	0.05	0.277911
P46779	0.06	0.316764
P63151	0.13	1.15144
Q8IYB8	0.05	0.242539
Q13148	-0.12	1.52174
P20073	0.01	0.00160255
P41214	-0.08	0.593142
Q96SY0	0.01	0.0152047
P36551	-0.02	0.22809
Q14137	0.09	0.579675
Q9NV06	0.02	0.0549102
Q86WJ1	0.05	0.267352
Q9H0E9	0.02	0.0424433
Q9UKG1	0.02	0.0830703
Q6P3W7	0.08	0.534706
P19447	-0.02	0.261916
Q6ZSZ5	0	0.0246962
Q14191	-0.01	0.15438
Q9UKA9	0.05	0.247737
O60231	-0.04	0.25821
Q9Y5J1	0.11	0.930604
P43897	0.07	0.49005
Q96FW1	0.01	0.0176994
Q12972	-0.01	0.10446
O60502	-0.04	0.375713
P30050	0.04	0.171019
P36543	0.04	0.182936
Q9UNS2	-0.03	0.238097
O00178	0.04	0.190069
Q9NWH9	0.13	1.18153
Q9BUL8	0.04	0.184904
Q53H12	-0.28	4.87622
Q9C0J8	0.09	0.548762
Q9BY77	-0.02	0.157433
O00743	-0.01	0.155809
P09972	0.02	0.0757234
Q9UH65	0.05	0.299251
O43765	-0.02	0.250729
O75044	0.04	0.225208
Q15813	-0.03	0.259094
Q15833	-0.05	0.484589
O75663	0.04	0.152269
O14787	0.09	0.646461
Q9UKV8	0.04	0.207927
A0FGR8	0.04	0.183996
P51398	-0.22	4.10397
Q5T200	0.09	0.627155
Q9NVG8	-0.04	0.297599
Q9BVG4	0.03	0.125941
Q9NVH2	0.09	0.616259
P84085	-0.01	0.0742268
Q16186	0.06	0.303446
Q58FG1	0.07	0.415261
Q04446	0.07	0.464077
Q8N201	-0.12	0.89628
P17612	0.07	0.541876
Q32P28	-0.13	1.26533
P51570	0.07	0.475564
P04183	-0.33	5.21186
Q5VV42	-0.05	0.394714
O43809	0.01	0.00573221
Q9BV44	0.06	0.355515
P18615	0.04	0.157173
P22695	-0.02	0.282325
O15014	-0.02	0.171118
Q0VDF9	-0.1	0.963457
Q9NVU7	0.08	0.569269
P62140	-0.04	0.0670613
Q12824	0.01	0.0270644
P23284	0.09	0.705504
P00374	-0.1	1.02855
Q9Y376	-0.02	0.227967
P18085	-0.17	1.83012
P11172	0.03	0.107778
O43583	0.06	0.327482
P55212	0	0.0900069
Q5SW79	0.01	0.0134321
Q9BY42	-0.05	0.560038
O15164	0.06	0.302474
Q04726	0.01	0.0168665
Q96AG4	-0.06	0.728881
Q9C0B1	-0.04	0.339272
P56182	0.08	0.570127
P33316	-0.18	3.56574
Q9H3N1	0.08	0.660041
O14950	-0.02	0.150409
O94874	0.02	0.0547956
P62826	-0.3	8.2281
O95299	0	0.0736542
Q9P2K8	-0.05	0.37739
Q8NG31	0.02	0.0821925
P10155	0.05	0.246172
Q9NRW7	0.05	0.279212
P41226	0	0.00685858
Q7Z2T5	0.06	0.360412
Q5BKZ1	0.06	0.36253
P61289	-0.05	0.42714
O43488	0.02	0.0879738
Q13573	0	0.0370708
P41227	-0.4	9.10615
Q9Y6E2	0.06	0.389815
Q8N0X7	-0.13	1.23844
Q9UKF6	0.01	0.0155248
P48506	0.14	1.28549
Q86US8	0.08	0.555114
Q9UID3	-0.05	0.340053
P29084	0.07	0.486194
P62263	-0.02	0.192888
P46977	0.09	0.689665
Q8WW12	0.11	0.913227
Q9ULU4	0.01	0.0339689
Q9P016	0.05	0.200459
Q9UKX7	-0.01	0.0786664
O95865	0.05	0.309923
P38432	0	0.0649053
P16219	-0.01	0.104341
Q9NP61	-0.05	0.465231
O75529	-0.06	0.413422
Q92734	0.02	0.0314698
P62834	0.01	0.0351018
P13804	0.06	0.301169
Q9NX05	0.04	0.217372
Q9NXE4	0.01	0.012382
P37198	-0.09	0.69866
Q9UPY3	-0.11	0.982391
O95292	0.07	0.469111
Q96CT7	-0.05	0.516784
P68036	-0.08	1.00889
O75940	0.02	0.0468842
Q96A33	0	0.0228639
Q9Y512	0.05	0.229781
Q6PJG6	-0.11	0.929798
Q3KQU3	0	0.00307435
Q9NRY4	-0.18	2.4972
Q9UHV9	-0.01	0.19729
Q9H089	0.06	0.313342
P51116	0.04	0.161479
Q15717	-0.16	1.62794
Q86VS8	0	0.0796485
Q9Y5M8	-0.04	0.370713
Q9Y5S9	0.03	0.128513
Q9Y4W2	-0.03	0.202719
E9PAV3	-0.08	0.721498
Q15005	-0.1	1.05744
Q9NVM9	-0.07	0.513078
Q9NZL4	-0.19	1.21421
P62277	-0.02	0.388386
P39656	-0.02	0.193073
Q53H47	0.01	0.0194621
Q9H2K8	0.07	0.492102
P62269	-0.05	0.757682
P38117	0.02	0.00733647
P46926	-0.16	1.66272
P63279	-0.08	1.02207
P62829	0.03	0.13681
B2RXH8
P49419	0.04	0.157717
Q9Y2K7	-0.09	0.695801
Q7Z6B0	0.02	0.0777021
Q15185	-0.05	0.470261
Q58FF6	0.58	9.03493
P52788	0.02	0.0255161
P14735	0.02	0.0690017
Q9NR50	0.07	0.497437
P61019	0.07	0.436899
Q13043	0	0.0409962
O43399	0.1	0.782462
P29218	0.07	0.455289
O75368	-0.03	0.502448
P30419	0.07	0.387152
O95758	-0.07	0.462833
Q9UJZ1	0.07	0.478812
Q14232	0.06	0.334171
O75351	0.01	0.0197165
P46782	0	0.15491
Q99471	-0.02	0.372678
P84098	0.05	0.216921
O00233	-0.16	2.12521
P06454	0.12	1.17959
Q9BYG3	0.11	0.997793
Q6NUK1	0.07	0.494652
Q15631	0.04	0.196709
Q9HAU5	0.04	0.15782
P31483	-0.05	0.442605
Q6NXE6	-0.19	2.15429
P42330	-0.21	3.3182
Q9H7Z7	0.04	0.181468
Q9NSV4	-0.08	0.490518
Q3V6T2	-0.07	0.519046
Q15293	-0.06	0.664335
Q8WTT2	-0.03	0.300405
P28066	-0.24	3.72418
Q14573	-0.02	0.15963
P10515	0.05	0.285995
Q13098	0.09	0.598857
Q12907	-0.08	0.801615
O15228	0.03	0.138912
P57721	-0.17	1.62308
Q16822	0.1	0.726769
O15143	-0.08	0.746824
Q9H1E3	0.01	0.010407
O14967	0.03	0.0979765
P23743	-0.01	0.0775196
P55145	0	0.058612
Q9UPN6	-0.1	0.837588
Q5W0B1	-0.14	1.43105
Q15477	0	0.00548174
P62888	0.04	0.188295
O95433	0.08	0.485131
Q9H3G5	-0.13	1.43196
P13674	0.06	0.308306
O94804	-0.05	0.307325
Q8IW35	0.06	0.313692
Q00169	0.09	0.606535
Q96CB8	0	0.00828418
Q8IY67	-0.08	0.613277
Q15404	-0.04	0.294458
Q06546	0	0.0553109
O15091	-0.08	0.521998
Q15027	-0.14	1.23628
Q9Y5X3	0	0.0227764
P25398	-0.13	1.9968
Q92522	0.15	1.61819
Q86YW9	0	0.0296886
O75391	-0.08	0.599679
O43665	-0.08	0.705387
Q96A72	0.15	1.55652
P82933	0.03	0.105941
Q8IXH7	-0.13	1.39263
Q14257	0.05	0.315313
P57678	0	0.0437721
O14802	0.02	0.0576874
O60870	0.02	0.0919558
P68400	0.09	0.678984
Q9UGU0	0.08	0.505445
P51003	0.02	0.0401694
Q9NZW5	0.04	0.168269
Q149N8	0.05	0.229949
Q9UMN6	0	0.00166194
Q86Y56	-0.19	2.19468
P33241	0.02	0.0249996
O15382	0.01	0.0226838
O60869	-0.04	0.438785
Q7Z2Z2	0.1	0.898026
O00268	-0.04	0.228664
Q5T5X7	-0.02	0.14277
P37108	0.05	0.273658
P16333	-0.03	0.35331
O43237	-0.01	0.0578469
Q9BUT1	0.05	0.294059
P21912	-0.17	1.92712
P61586	-0.17	3.25778
Q9Y5Q8	0.03	0.16621
P63092	-0.3	5.79256
Q13442	0.05	0.261348
P35813	0.11	0.927393
P62917	-0.06	0.568929
Q15428	0.1	0.853985
Q9HCD5	-0.01	0.0198727
Q99598	0.09	0.624762
Q5W0V3	-0.03	0.241051
Q9UI10	0.07	0.440209
Q92665	0.03	0.100749
P20618	-0.13	1.79196
Q15907	0.07	0.514338
Q53F19	0.07	0.436254
P11908	0.1	0.820086
Q14004	-0.04	0.307834
Q99707	-0.1	0.845037
Q9P289	0.02	0.0122152
O60244	-0.21	2.95
Q02978	-0.11	1.12761
O14933	-0.21	2.72106
P19388	-0.02	0.182099
P55263	0.01	0.014708
Q9BZH6	0.04	0.182708
O60524	0.06	0.302985
Q6NUQ4	0.04	0.19267
O00487	0.07	0.430949
Q75QN2	0.05	0.293458
P40429	0.04	0.118307
P48047	0.05	0.219403
O75436	0.03	0.102605
Q96Q15	-0.05	0.379422
O75396	0.08	0.585324
Q9H6F5	0.02	0.0339862
Q7L7X3	0.08	0.578872
Q9Y295	-0.04	0.339646
P17096	0.17	2.01109
Q9BYD6	-0.01	0.126943
O14920	-0.08	0.564367
Q9NS91	0	0.0432444
O75688	0.04	0.190445
P22694	-0.15	0.901943
Q9NRN7	0	0.0442564
Q07065	0.08	0.468205
Q13574	0	0.0348343
O43491	0.09	0.562493
Q52LJ0	-0.04	0.24287
P25490	0.03	0.110895
Q9NZN8	-0.05	0.256636
P55011	-0.01	0.0565757
P53582	-0.1	1.02956
P20585	0.02	0.0804399
Q8NEJ9	0.05	0.240576
Q02040	0.04	0.235197
Q9HAV7	-0.02	0.375309
Q9UPQ9	0.07	0.460467
Q96EK6	-0.14	1.63197
Q8IY21	-0.09	0.755647
Q9BRQ6	0.05	0.278856
Q9H9B1	0.05	0.271691
O14757	-0.24	3.30576
P36915	-0.08	0.725661
Q96P48	0.04	0.189255
Q5VYS8	0.05	0.22711
Q99816	0.01	0.0038751
O00629	0.01	0.0332047
P29966	0.17	2.26164
O00193	0.1	0.803461
Q07021	0.01	0.0435895
Q8N6T3	0	0.0828923
Q15785	-0.17	2.3451
Q01085	0.05	0.280741
P36507	0.1	0.767723
Q9Y3Y2	0.01	0.00402631
Q9H6S0	0.02	0.0617116
Q8WYJ6	-0.07	0.514582
Q9H3P2	-0.22	2.7283
Q00688	0.06	0.330787
Q9H8Y8	0.04	0.208473
Q9HCC0	0.07	0.418631
Q02543	0.01	0.0679549
P46776	0.03	0.125771
P84243	0.02	0.0226491
P62714	0.05	0.224283
Q92600	-0.12	1.0151
Q8WUD1	0.2	0.796988
Q7Z4H8	-0.54	17
Q8NBQ5	0.09	0.647376
O43447	0.04	0.180933
P27707	0.07	0.481044
Q9H0H0	0.04	0.198238
Q6VMQ6	-0.04	0.268994
P62993	-0.02	0.184627
Q8NC56	-0.01	0.0771978
Q9Y6R4	-0.01	0.0715319
Q8WX92	0.04	0.207559
Q9NYL9	0.08	0.44824
P30533	-0.15	1.66146
P27361	-0.09	0.40357
P18621	0.04	0.148306
P30084	0.02	0.0421077
P26373	0.06	0.358369
Q96Q11	0.09	0.706326
Q9UBU8	-0.3	5.38324
Q9BZ29	0.07	0.388362
P30626	0.05	0.241998
Q5T6F2	0.01	0.0427797
Q8IXB1	0.03	0.168858
O75822	0.1	0.915717
O75223	0.11	1.07881
Q9NP72	-0.01	0.101599
P21964	-0.09	0.752689
P01111	-0.01	0.0762716
O75791	0.01	0.00378925
Q8IXK0	0.02	0.0238242
Q9BXS6	-0.36	7.43355
Q9H0H5	-0.22	2.90172
Q9Y237	-0.1	1.31365
Q8TD26	-0.08	0.501501
Q9Y6X9	0.03	0.0926939
P12429	0.09	0.642949
Q9UBP0	-0.01	0.0536784
Q2TAL8	-0.21	2.63426
P49902	0.04	0.179265
P61006	-0.24	1.62289
P18754	-0.11	0.940607
Q9H0C8	0.01	0.053335
Q8TB72	-0.1	0.819688
P13645	0.88	17
Q92544	-0.06	0.425112
P62841	-0.01	0.109072
Q9P287	-0.06	0.434106
P49815	0	0.0403836
P10242	-0.21	2.56418
P35237	0.03	0.160709
Q13017	0.01	0.0183585
P51649	0.02	0.10306
Q8NEB9	0.04	0.209579
P60983	0.05	0.241258
P20339	0.11	0.821954
P23919	-0.05	0.481977
Q13094	-0.05	0.555746
P60953	-0.1	1.64843
O15347	-0.11	1.27652
Q9GZL7	0.05	0.233036
Q7Z333	0.02	0.083401
Q92888	-0.04	0.335773
P30260	-0.03	0.246288
Q9BRJ6	0.05	0.259735
Q96B97	0.07	0.452532
P98194	-0.02	0.0328602
Q8IXT5	-0.06	0.439443
Q9NX63	0.1	0.820921
Q96SB8	0.07	0.493478
Q9HD26	0.01	0.00202266
P49458	-0.05	0.502517
Q9P2R3	-0.08	0.609128
P54277	-0.07	0.571302
Q8N9R8	0.02	0.0785063
Q684P5	-0.02	0.216609
Q9NR46	-0.02	0.122221
Q96IV0	-0.02	0.126311
Q86SF2	-0.04	0.263909
Q3YEC7	0.04	0.188569
Q96JB5	-0.05	0.38719
Q8NDI1	-0.16	1.76758
Q96GD4	-0.28	4.72012
Q5JSP0	0.08	0.454297
Q9UNQ2	-0.14	1.44015
Q56VL3	0.01	0.0128612
P67775	-0.11	0.449677
P21283	-0.06	0.391426
Q969Z0	0	0.0814456
Q9Y2T7	0.01	0.0445589
Q8WYA0	0.01	0.0471248
O43837	0.06	0.353254
A0A0B4J2D5	0.01	0.0423219
Q9UJX3	-0.01	0.0995685
O95825	0.1	0.783008
P22061	-0.37	8.26149
P61254	0.06	0.401685
Q9Y4R8	-0.01	0.0733957
P55036	0.04	0.156807
Q96KQ7	-0.01	0.0891606
Q9H6U6	-0.04	0.312259
Q9UMZ2	-0.07	0.531899
Q15067	-0.03	0.248545
Q9UKK9	-0.06	0.70699
Q9H974	0.06	0.300866
P13073	-0.03	0.362237
Q96EK7	-0.07	0.498259
Q9Y5A9	0.11	0.814896
O15212	0.01	0.0382466
P46109	-0.04	0.232039
O95235	-0.23	2.6503
Q9P2I0	-0.02	0.129201
P61088	0	0.0763939
Q8IU81	0	0.0501285
O15145	0.01	0.00178888
Q9UL03	0.09	0.548671
O75151	0.05	0.238996
Q9NVN8	-0.29	4.45546
P42768	0.04	0.213672
Q13107	-0.29	2.40663
O75746	0.1	0.754741
Q96CS2	-0.16	1.75233
Q15738	0.02	0.0571382
Q8IYW5	0.04	0.190536
P36969	0.19	1.86747
Q9BSC4	0.04	0.202034
Q9BWT3	-0.03	0.216768
Q9BQS8	0.01	0.0129289
Q9BXI6	-0.09	0.55467
Q96GG9	0.08	0.587195
Q14161	-0.02	0.11985
Q14676	0.15	1.37282
Q9BWD1	-0.33	7.79507
O43813	-0.03	0.205319
P62913	-0.02	0.20713
Q8NCA5	-0.02	0.173295
Q8TBM8	-0.03	0.207084
P48382	-0.03	0.184098
Q9NQR4	-0.02	0.165814
P68431	0.11	0.774113
Q9H993	-0.02	0.228403
Q01844	0.07	0.462486
P06730	-0.35	8.17257
Q8N806	-0.07	0.658148
Q68CZ2	0.06	0.279633
Q13362	-0.06	0.348223
Q8N6R0	-0.03	0.181798
P62266	-0.09	1.18899
Q69YN4	-0.06	0.470386
Q99747	-0.11	1.09307
P57075	-0.02	0.109555
Q8NEM2	-0.22	3.04525
Q9NXH9	0.06	0.322315
P17706	0.03	0.145536
Q9NZJ0	0.04	0.234199
P35222	0.06	0.347846
Q9UBG0	-0.09	0.567108
Q9Y3B7	-0.02	0.136256
O15511	0.06	0.318639
Q9BYD2	-0.06	0.385538
P41236	-0.04	0.264502
Q05519	0.08	0.557099
Q8WUA2	0.06	0.372817
Q7Z7A1	-0.14	0.701547
Q6UXN9	-0.11	0.930435
Q9NQ55	0.08	0.563997
Q6DN90	0.04	0.193572
P63167	0.03	0.0750518
P04439	-0.05	0.367637
P35268	0	0.0418696
Q15054	0	0.0559087
Q96N67	-0.08	0.539329
P57772	0.05	0.251994
P27635	0.06	0.326941
Q9H9A5	0.04	0.198436
Q9Y5L0	0.05	0.281942
Q9P2N6	-0.12	1.09322
Q96KB5	-0.03	0.294596
Q86XL3	-0.04	0.282696
O60547	0.04	0.208883
Q9BWU0	0.03	0.18301
O43149	0.08	0.53543
O60234	0.04	0.235956
Q6PCE3	0.06	0.34369
Q8NHV4	-0.02	0.166485
P28161	0.02	0.0631756
P45973	0.01	0.0113676
P00441	0.04	0.173724
P61086	0.04	0.19461
O75449	0.05	0.27218
O95861	0.09	0.797284
Q9P2D3	0.04	0.241979
P49643	-0.08	0.608201
Q9H910	-0.03	0.247858
Q13601	0.05	0.2456
Q6P158	0.04	0.162725
Q86TU7	0	0.0235474
Q9UDY8	-0.13	1.11449
Q9P2K5	0.06	0.335246
O43493	0.01	0.00507007
Q9H900	-0.11	0.868284
P49848	0	0.0421463
Q13131	0.04	0.172771
Q9NYK5	-0.11	0.910167
Q96SN8	-0.12	1.10066
P33240	-0.03	0.176802
P33527	0.04	0.214388
Q8WVC0	0.15	1.32934
P47755	0	0.0111467
Q96EY4	-0.04	0.286292
Q9Y223	0.04	0.209818
P48637	0.01	0.0107237
Q14320	-0.01	0.132281
Q9Y2S7	-0.04	0.306823
Q14155	-0.27	2.00402
Q9NRR4	-0.12	1.03591
Q8N3C0	0.3	4.33676
Q4KMP7	-0.07	0.573558
Q6P6C2	-0.02	0.134922
Q00577	0.03	0.159675
Q15545	-0.25	3.94753
Q04323	-0.02	0.220999
P43034	0.09	0.66692
Q9UIJ7	0	0.00456314
Q8IWA0	0.06	0.374079
Q15036	-0.3	3.77594
P06127	-0.08	0.679565
Q15007	0.03	0.156978
Q9Y6K9	-0.02	0.116884
Q13247	0.07	0.465005
Q8IZ83	0.02	0.0673381
P14635	-0.45	11.5643
Q2TB10	-0.01	0.0645866
Q05D32	0.07	0.400689
Q8ND56	-0.01	0.0811255
Q8IWV7	0.11	0.693024
O43324	0.13	1.26527
Q92930	0.04	0.1863
Q9BY32	0.06	0.354583
Q9UBS4	0.07	0.391794
Q9H267	0.01	0.0121899
O95785	-0.1	0.768046
Q9H444	-0.04	0.312201
[truncated: 4,970 more rows]
